# Supplementary material for: Assessing Genetic Diversity and Population Structure of Western Honey Bees in the Czech Republic Using 22 Microsatellite Loci
Source: Insects. 2025 Jan 9;16(1):55. doi: 10.3390/insects16010055 (PMC11766434; doi:10.3390/insects16010055)
Supplement: Supplementary file 1 [file insects-16-00055-s001.zip]

Archive with 10 entries (10 files):
- Figure S1 a-b.pdf
- Figure S2 a-b.pdf
- Table S1.xlsx
- Table S2 a-d.pdf
- Table S3 a-b.pdf
- Table S4 a-b.pdf
- Table S5 a-b.pdf
- Table S6.xlsx
- Table S7.xlsx
- Table S8 a-b.pdf
