# Supplementary material for: Assessing Genetic Diversity and Population Structure of Western Honey Bees in the Czech Republic Using 22 Microsatellite Loci
Source: Insects. 2025 Jan 9;16(1):55. doi: 10.3390/insects16010055 (PMC11766434; doi:10.3390/insects16010055)
Supplement: Supplementary file 1 [file insects-16-00055-s001.zip › Table S1.xlsx]

## Sheet: District
No. of pop.	Abbreviation	Name of district
1	BE	Beroun
2	BI	Brno-venkov
3	BK	Blansko
4	BM	Brno-město
5	BN	Benešov
6	BR	Bruntál
7	BV	Břeclav
8	CB	České Budějovice
9	CK	Český Krumlov
10	CL	Česká Lípa
11	CR	Chrudim
12	CV	Chomutov
13	DC	Děčín
14	DO	Domažlice
15	FM	Frýdek Místek
16	HB	Havlíčkův Brod
17	HK	Hradec Králové
18	HO	Hodonín
19	CH	Cheb
20	JC	Jičín
21	JE	Jeseník
22	JH	Jindřichův Hradec
23	JI	Jihlava
24	JN	Jablonec nad Nisou
25	KI	Karviná
26	KH	Kutná Hora
27	KD	Kladno
28	KM	Kroměříž
29	KO	Kolín
30	KT	Klatovy
31	KV	Karlovy Vary
32	LI	Liberec
33	LN	Louny
34	LT	Litoměřice
35	MB	Mladá Boleslav
36	ME	Mělník
37	MO	Most
38	NA	Náchod
39	NB	Nymburk
40	NJ	Nový Jičín
41	OC	Olomouc
42	OP	Opava
43	OV	Ostrava-město
44	PU	Pardubice
45	PB	Příbram
46	PE	Pelhřimov
47	PY	Praha-východ
48	PHA	Praha
49	PI	Písek
50	PJ	Plzeň-jih
51	PM	Plzeň-město
52	PR	Přerov
53	PS	Plzeň-sever
54	PT	Prachatice
55	PV	Prostějov
56	PZ	Praha-západ
57	RA	Rakovník
58	RK	Rychnov nad Kněžnou
59	RO	Rokycany
60	SM	Semily
61	SO	Sokolov
62	ST	Strakonice
63	SU	Šumperk
64	SY	Svitavy
65	TA	Tábor
66	TC	Tachov
67	TP	Teplice
68	TR	Třebíč
69	TU	Trutnov
70	UH	Uherské Hradiště
71	UL	Ústí nad Labem
72	UO	Ústí nad Orlicí
73	VS	Vsetín
74	VY	Vyškov
75	ZL	Zlín
76	ZN	Znojmo
77	ZR	Žďár nad Sázavou
