# Supplementary material for: Assessing Genetic Diversity and Population Structure of Western Honey Bees in the Czech Republic Using 22 Microsatellite Loci
Source: Insects. 2025 Jan 9;16(1):55. doi: 10.3390/insects16010055 (PMC11766434; doi:10.3390/insects16010055)
Supplement: Supplementary file 1 [file insects-16-00055-s001.zip › Table S6.xlsx]

## Sheet: NeiP
1	77			Nei G.D. > 0,05
Title line:"Hives"	Hives	Pairwise Population Matrix of Nei Genetic Distance
BE	BI	BK	BM	BN	BR	BV	CB	CK	CL	CR	CV	DC	DO	FM	HB	HK	HO	CH	JC	JE	JH	JI	JN	KI	KH	KD	KM	KO	KT	KV	LI	LN	LT	MB	ME	MO	NA	NB	NJ	OC	OP	OV	PU	PB	PE	PY	PHA	PI	PJ
0
0.0304075	0
0.0287055	0.0309356	0
0.026955	0.0385894	0.0370643	0
0.0356366	0.0270965	0.0373847	0.0369203	0
0.0260083	0.0316506	0.0332866	0.0390451	0.0404514	0
0.0420865	0.0290809	0.0327886	0.0377841	0.0314413	0.0410132	0
0.0262791	0.0263961	0.0298699	0.0381502	0.0276964	0.039316	0.0322908	0
0.0405864	0.0355246	0.0272034	0.0367853	0.0315568	0.0387729	0.0353909	0.0261048	0
0.0307684	0.0398654	0.0379097	0.0350145	0.0439815	0.0268356	0.0374798	0.0419239	0.0355277	0
0.0248078	0.0295113	0.0190107	0.0284847	0.0284994	0.0330244	0.0362675	0.0285738	0.0327093	0.0415327	0
0.0387507	0.0340562	0.0304504	0.0487805	0.0423749	0.0270901	0.0356438	0.043013	0.0364646	0.0281032	0.0356936	0
0.0404211	0.0578354	0.0510793	0.0525028	0.0544924	0.0473619	0.0573122	0.04933	0.0653338	0.0618805	0.046234	0.0560246	0
0.0285807	0.0356712	0.0324231	0.0315064	0.0275825	0.0316494	0.0355644	0.0280564	0.0297156	0.0294535	0.0255308	0.0329618	0.0472473	0
0.0327872	0.0345542	0.0305725	0.0307261	0.0263875	0.0344126	0.0285708	0.0320558	0.0275935	0.0378612	0.0286781	0.0313749	0.0463136	0.0308335	0
0.0355873	0.0304723	0.0278886	0.0432473	0.0344484	0.0364197	0.0336048	0.0335239	0.0298	0.0368765	0.0263467	0.033725	0.0580418	0.0390079	0.03121	0
0.0311932	0.0296131	0.0228182	0.0390914	0.0345586	0.0285125	0.0460124	0.035928	0.0296582	0.0344198	0.0251047	0.0276077	0.0581467	0.0246703	0.0278296	0.0332194	0
0.0374853	0.0324751	0.036887	0.0338904	0.0270311	0.0380837	0.0340611	0.0384617	0.0299638	0.0236944	0.0338577	0.0304343	0.049365	0.0282652	0.0261118	0.0334228	0.031265	0
0.0274835	0.0326377	0.0322344	0.0378077	0.0360687	0.0251263	0.0371419	0.0449692	0.0398459	0.0359132	0.0339387	0.0280056	0.0554281	0.0319756	0.0301144	0.0362952	0.0267259	0.0326505	0
0.0327911	0.0287033	0.0334032	0.038247	0.0342784	0.0312745	0.0421995	0.0319507	0.0253988	0.0332562	0.0300344	0.0392395	0.0563426	0.0292615	0.0314829	0.0321609	0.0331685	0.0349269	0.0334973	0
0.0295239	0.0385963	0.0345688	0.0401699	0.0238504	0.0413307	0.0268872	0.0308123	0.0391055	0.0369642	0.0326357	0.0304456	0.0474659	0.0263351	0.0278862	0.0396459	0.0353303	0.0280138	0.0327774	0.0470289	0
0.0287373	0.0274329	0.0281971	0.0386348	0.0279585	0.0360913	0.0350803	0.0254213	0.0230277	0.0335931	0.0264906	0.0321504	0.0504948	0.0293525	0.0235705	0.0253699	0.0306975	0.0316423	0.0323691	0.0215358	0.0328002	0
0.0280893	0.0287842	0.0225148	0.0275507	0.0346803	0.0306668	0.0275987	0.0247225	0.0347844	0.0382049	0.0220142	0.035505	0.0499612	0.0273232	0.0314542	0.0291909	0.0289031	0.0311342	0.0338142	0.0286073	0.0357758	0.0381034	0
0.0233592	0.0343275	0.0280532	0.0291194	0.0351061	0.0232478	0.0364458	0.0287989	0.0307857	0.0239314	0.0228316	0.0331692	0.0517362	0.0248982	0.0244168	0.0295052	0.0251181	0.0322113	0.0330939	0.0219205	0.0327781	0.022521	0.0251204	0
0.0281803	0.0274993	0.0291083	0.0279083	0.0264161	0.0317689	0.0245652	0.0268687	0.0240316	0.028378	0.0225354	0.0310046	0.0547497	0.0186984	0.0264964	0.026478	0.0265888	0.0274004	0.0234503	0.0278302	0.0250938	0.0230075	0.0293656	0.0251879	0
0.029467	0.0198654	0.0191593	0.0365759	0.0301947	0.0301921	0.0255194	0.0219734	0.0198578	0.029079	0.022325	0.0232387	0.0527783	0.0242721	0.0209139	0.0244917	0.0211188	0.0301403	0.0314977	0.0243002	0.0264842	0.0189365	0.024395	0.0203099	0.022936	0
0.0392672	0.0399361	0.0365548	0.0570992	0.0482054	0.0389237	0.0517459	0.0553786	0.0472628	0.0454	0.0404619	0.0400617	0.0658689	0.0466561	0.0434673	0.0408513	0.0312267	0.0387879	0.0386	0.0393512	0.0476849	0.0352265	0.0385704	0.0385471	0.0456769	0.039574	0
0.0266069	0.0270011	0.0261838	0.0302046	0.027718	0.0315351	0.0266356	0.0303002	0.0286522	0.0316475	0.0321347	0.0281628	0.0456426	0.0235642	0.0234742	0.0357899	0.0242596	0.0252386	0.0260721	0.0359926	0.0238296	0.0236127	0.0302044	0.0263154	0.0255827	0.0204463	0.0359799	0
0.0330859	0.0385143	0.0280059	0.033973	0.0381396	0.0415643	0.0421605	0.0316159	0.0246024	0.0310121	0.0252544	0.0432978	0.0552161	0.0283239	0.0309229	0.037073	0.0314754	0.0264557	0.0442742	0.0324451	0.0339647	0.0323203	0.0340358	0.0270509	0.0255005	0.0250687	0.0557202	0.0332649	0
0.021406	0.0337936	0.0329347	0.0302365	0.0280806	0.0294296	0.0361176	0.0242439	0.0310542	0.0331748	0.0287327	0.0392737	0.0414217	0.0223301	0.0271117	0.0384037	0.0300647	0.0356607	0.030636	0.0303407	0.0296336	0.0326752	0.0306745	0.0256197	0.0235252	0.0240984	0.0547818	0.0304283	0.0279089	0
0.0306165	0.0376791	0.0320261	0.0525917	0.0428817	0.0392677	0.0371759	0.030877	0.0411755	0.0475689	0.0403926	0.0388831	0.0584636	0.0365506	0.0492129	0.0467167	0.0425209	0.0505188	0.0376502	0.0488871	0.031187	0.042762	0.0369633	0.0440377	0.0338641	0.0308554	0.0624585	0.0314893	0.0459193	0.0318962	0
0.0238565	0.0303715	0.0252235	0.0316329	0.0289159	0.021813	0.0356641	0.0243044	0.0270454	0.0307178	0.0244763	0.0288935	0.0424686	0.0280409	0.0306336	0.0341138	0.0300413	0.0356211	0.029527	0.0299522	0.0272612	0.0278534	0.0273065	0.0246026	0.0281937	0.0225359	0.0444905	0.0274698	0.0308926	0.0221155	0.0294861	0
0.0230127	0.0342019	0.0207981	0.0296305	0.0356911	0.0257286	0.0333644	0.034237	0.0283499	0.0296788	0.0193267	0.0261317	0.0396767	0.0239336	0.0245747	0.0302006	0.0199108	0.0310434	0.0222092	0.0345159	0.0324781	0.0309843	0.0288328	0.0241695	0.0235506	0.0203719	0.0402209	0.0200675	0.0288234	0.0229649	0.0306947	0.0234178	0
0.0323165	0.0372255	0.045413	0.0520725	0.0352332	0.035801	0.0436209	0.0317571	0.0482501	0.0379309	0.037491	0.0359314	0.0526063	0.0306248	0.039662	0.0370814	0.0362746	0.0360711	0.039252	0.0353397	0.0393068	0.0302536	0.031436	0.0306626	0.0288111	0.0367049	0.0345423	0.0395772	0.0463145	0.0326294	0.0481645	0.0365501	0.0425929	0
0.0294601	0.0407505	0.0284891	0.0329312	0.0388664	0.0338783	0.0322008	0.03033	0.0356964	0.0373867	0.0247202	0.0309018	0.0383775	0.0319125	0.0329554	0.0344512	0.0371806	0.0360332	0.0330109	0.0412912	0.0325323	0.0305741	0.0316588	0.0277005	0.0241326	0.0342734	0.0459875	0.0324654	0.0335665	0.0289297	0.0420168	0.0300976	0.0246525	0.0323134	0
0.0264761	0.0295645	0.026019	0.035203	0.027674	0.0270147	0.0350796	0.0257695	0.0278019	0.0372842	0.0283577	0.0324872	0.0456985	0.0307106	0.0309877	0.0276085	0.0292015	0.0316028	0.0327137	0.0255189	0.0339831	0.0254127	0.0239934	0.0240215	0.024428	0.0260393	0.0303409	0.0258324	0.034638	0.0314319	0.0362226	0.0254681	0.0306396	0.0289624	0.0302795	0
0.0243658	0.0377899	0.0266176	0.029735	0.0343449	0.0365661	0.0358778	0.0222617	0.0276723	0.0302852	0.0246579	0.0371614	0.0447387	0.0242183	0.0289426	0.027611	0.0322314	0.0329012	0.0424396	0.0264477	0.0337985	0.0234231	0.0261433	0.0198504	0.0247508	0.0237335	0.043967	0.0338875	0.0300453	0.0277964	0.0433058	0.0270655	0.0267297	0.031834	0.0288966	0.0212227	0
0.0307751	0.0254392	0.025581	0.0431939	0.0352452	0.0271904	0.0279798	0.036535	0.0315893	0.0274135	0.0272296	0.0210343	0.0542342	0.0298007	0.0308306	0.0287296	0.0248715	0.0309022	0.0262446	0.0283288	0.0297705	0.0222309	0.0307507	0.0254739	0.0261033	0.0189386	0.0267692	0.0239923	0.0372929	0.0318346	0.0408865	0.0255711	0.0249116	0.0323973	0.0308541	0.0311636	0.036447	0
0.0218154	0.0383563	0.0318303	0.0291396	0.0266439	0.0311442	0.038533	0.0289646	0.030436	0.0265975	0.0250517	0.0347261	0.0428945	0.0218324	0.031622	0.0425401	0.0284405	0.0288123	0.0289586	0.0339195	0.0242622	0.0300584	0.0341484	0.0263271	0.0245003	0.0278493	0.0498565	0.0243788	0.0226092	0.019294	0.0318588	0.0200273	0.0219003	0.037707	0.0297564	0.0306546	0.0289834	0.0338509	0
0.0268863	0.0250592	0.0256895	0.0294329	0.0294498	0.0320655	0.0260872	0.0301557	0.0310986	0.0352041	0.0280381	0.0289686	0.0477225	0.0299505	0.0259367	0.0310739	0.023336	0.0284933	0.0313942	0.0339058	0.026663	0.0324833	0.0197336	0.0288674	0.0296493	0.0234142	0.0363713	0.0271105	0.0342828	0.0262524	0.0371822	0.0243509	0.0256383	0.0394544	0.0348105	0.0292751	0.0284547	0.0268908	0.0294886	0
0.0265988	0.0224048	0.0207913	0.0294912	0.0315969	0.0288686	0.0265845	0.0293466	0.0239627	0.0261547	0.0246934	0.0249633	0.0496611	0.0268871	0.0261043	0.0251197	0.0188057	0.0231958	0.0280969	0.0281044	0.0302269	0.0220894	0.02024	0.0189273	0.0235827	0.0160084	0.0299738	0.0160334	0.0292523	0.0299994	0.0349362	0.0259898	0.0179305	0.0338056	0.0333726	0.0242399	0.0249643	0.0219555	0.0263041	0.0176042	0
0.0360174	0.03373	0.0329397	0.0353151	0.0362253	0.0382522	0.0198823	0.0264292	0.0374479	0.0352107	0.0357006	0.0344505	0.0454395	0.0356576	0.0305527	0.0342656	0.0468748	0.030488	0.0420142	0.0389514	0.0300017	0.03817	0.0197448	0.0344038	0.0342451	0.030512	0.0478213	0.0382067	0.0457627	0.0345951	0.0384814	0.027929	0.0344224	0.0377803	0.0330856	0.0374286	0.0310173	0.0343624	0.0383492	0.0231943	0.0281606	0
0.0327164	0.0272994	0.0292182	0.0395842	0.0388757	0.0299308	0.0318982	0.0373398	0.0359167	0.0417077	0.0302241	0.0322091	0.0532679	0.0385423	0.0288548	0.03167	0.0310987	0.0360544	0.0310464	0.0416787	0.0378605	0.0242091	0.0343164	0.0274158	0.026403	0.0257003	0.0379744	0.0247884	0.0438451	0.0418107	0.0429797	0.0320235	0.0267194	0.0394189	0.0355627	0.0286306	0.0326066	0.0302146	0.0392314	0.0315183	0.0207082	0.0368891	0
0.0248708	0.0274995	0.0195509	0.0352026	0.0311194	0.0225495	0.0317185	0.0341735	0.0286684	0.0312167	0.0225591	0.0226721	0.0501837	0.0284532	0.027243	0.0277902	0.0189798	0.0319251	0.0201844	0.0247306	0.0287395	0.0257298	0.0226727	0.023969	0.0267686	0.021116	0.0252146	0.0238285	0.0384583	0.0278154	0.0329472	0.0201292	0.0187107	0.0357803	0.0329366	0.0272252	0.0311648	0.0164797	0.0277779	0.0191653	0.0177795	0.0283607	0.0315907	0
0.0452203	0.0456665	0.0369716	0.050559	0.0363249	0.0475548	0.0515595	0.0412035	0.0351528	0.0468373	0.0289171	0.0430647	0.0662944	0.0374518	0.0396674	0.0407521	0.0357606	0.0362217	0.0422514	0.03841	0.0457837	0.0340106	0.0446269	0.0446224	0.0324593	0.03567	0.0426156	0.0394548	0.0408448	0.0480134	0.0548829	0.0380625	0.0389332	0.0425048	0.0423298	0.0359884	0.0399314	0.0327683	0.0393344	0.0514855	0.0432158	0.0539276	0.0464654	0.0398564	0
0.0245514	0.0268481	0.0229124	0.0304229	0.0272669	0.0269997	0.0200017	0.0245179	0.0296556	0.0342193	0.0261241	0.0329235	0.045165	0.032996	0.020467	0.018205	0.0308888	0.0292521	0.0292435	0.0291201	0.0283381	0.0187223	0.0221133	0.0207189	0.0230503	0.0205243	0.0346304	0.0232954	0.0373207	0.0262688	0.0318331	0.0273025	0.02589	0.0292439	0.0261899	0.0197176	0.0230187	0.0276509	0.031904	0.0224197	0.01778	0.0226911	0.0217547	0.0222049	0.045019	0
0.025176	0.029154	0.0223364	0.0383257	0.0293469	0.0276043	0.0294081	0.0213823	0.0273112	0.0294184	0.0215666	0.0277717	0.0510675	0.0216001	0.0309447	0.0270409	0.0225396	0.0303178	0.0328039	0.025493	0.0289536	0.0199453	0.0204245	0.017905	0.0224704	0.0187781	0.0345064	0.0207963	0.033807	0.0290905	0.027003	0.023195	0.0236883	0.0287041	0.0328436	0.0229091	0.0187522	0.0217029	0.026914	0.0270662	0.0170644	0.0296846	0.0263188	0.0200841	0.031399	0.0202604	0
0.032483	0.0386337	0.0339356	0.0419559	0.0356795	0.0402519	0.0423811	0.0239579	0.0328934	0.0508435	0.0286128	0.0448745	0.0317784	0.0240512	0.040579	0.0484925	0.0411727	0.0383429	0.0479845	0.0390414	0.0359379	0.0381049	0.0307466	0.0417553	0.0340809	0.0327186	0.0619169	0.03486	0.0323562	0.024706	0.0338381	0.0241257	0.0303285	0.044027	0.0357344	0.0342455	0.0302464	0.0413885	0.026457	0.0307058	0.0352023	0.033044	0.0458533	0.0357946	0.05221	0.0390197	0.030328	0
0.024981	0.0312899	0.0318648	0.0334319	0.0309279	0.0305575	0.0260718	0.0230079	0.0306281	0.0342463	0.0275945	0.039284	0.0495855	0.0280578	0.0328775	0.0340324	0.0368622	0.0320729	0.032044	0.0354826	0.0314664	0.0295759	0.027529	0.0282216	0.0223481	0.0284227	0.0501	0.0300079	0.0346305	0.0254304	0.0287885	0.0305756	0.0281593	0.0354556	0.0273961	0.0272989	0.0261538	0.0327488	0.0275296	0.0287723	0.0282619	0.030556	0.033818	0.0302041	0.0447417	0.0250044	0.0232878	0.0329427	0
0.0217551	0.0369962	0.0250733	0.0345567	0.0361728	0.0266331	0.0324364	0.0386841	0.0331766	0.0297641	0.0262976	0.0272514	0.0406573	0.0297575	0.0286749	0.025529	0.0320599	0.0276011	0.0244757	0.0366349	0.0327988	0.0269704	0.0295612	0.0273936	0.0253166	0.0283295	0.0330943	0.0227168	0.0368409	0.0337116	0.0376387	0.0291037	0.0194763	0.0345846	0.0266269	0.0249512	0.028642	0.0260911	0.0321129	0.0312154	0.022314	0.0335645	0.0277574	0.0232699	0.0360624	0.0225586	0.0242003	0.0419302	0.0304754	0
0.0309278	0.0302912	0.0280371	0.0350782	0.0283091	0.033823	0.0292238	0.0332798	0.0333178	0.0341841	0.0253333	0.0340325	0.0434058	0.0245187	0.0317302	0.0321721	0.0298363	0.0343085	0.0283943	0.0358335	0.0306902	0.0308246	0.0320893	0.0358045	0.0273913	0.0243447	0.0448427	0.0256556	0.033973	0.0260265	0.035986	0.0243616	0.0227219	0.0412514	0.0350797	0.0351586	0.0339707	0.0260367	0.0278036	0.028222	0.0263467	0.0341023	0.0373497	0.0224658	0.0322607	0.0295733	0.0290476	0.033882	0.0310001	0.0263062
0.0328617	0.0263595	0.0250861	0.0381652	0.0320164	0.0372057	0.034197	0.0323184	0.0233196	0.0300647	0.0326328	0.0267475	0.0583304	0.0302779	0.0236555	0.0285727	0.0249238	0.0244085	0.0314988	0.0288732	0.0317099	0.0231229	0.0297686	0.0306983	0.0301774	0.0153335	0.0283183	0.0226436	0.0330288	0.0320344	0.0440964	0.029268	0.0271106	0.0371134	0.0404322	0.0284018	0.029507	0.0195486	0.03248	0.0248289	0.0185589	0.0328086	0.0324989	0.0240424	0.0311774	0.0269082	0.026875	0.0413513	0.032833	0.028106
0.0316593	0.0447694	0.0310077	0.0378331	0.0479412	0.0435289	0.0369588	0.0352482	0.0360285	0.0311981	0.0343364	0.0383815	0.0545083	0.0318578	0.0440051	0.0381719	0.0410334	0.0368515	0.0369929	0.0368626	0.0368403	0.0310027	0.0370492	0.0269617	0.0265154	0.0299459	0.0540988	0.0334196	0.0362238	0.0300337	0.0449741	0.0348602	0.0333752	0.046108	0.0259036	0.0355938	0.0285544	0.032141	0.032035	0.0378559	0.0316558	0.0374519	0.0388637	0.0365806	0.0467641	0.0306977	0.0283501	0.0426376	0.0346288	0.0304943
0.0402883	0.03434	0.0406098	0.0569154	0.0385894	0.0338767	0.0364364	0.0430575	0.048129	0.0389543	0.0399403	0.0395144	0.072664	0.0459145	0.0400703	0.0361554	0.0411604	0.0397388	0.0353048	0.0383228	0.0426002	0.030724	0.0391163	0.0314587	0.0307863	0.037836	0.0306355	0.0406264	0.0540782	0.0446518	0.052992	0.0452051	0.0457976	0.0289288	0.0323378	0.0289527	0.0449413	0.0289375	0.0484507	0.0413626	0.0368651	0.0420744	0.0370839	0.0323774	0.0488826	0.0255446	0.0364419	0.0607522	0.0411765	0.0354558
0.0342835	0.0307543	0.0357791	0.0493037	0.0311449	0.0357391	0.042302	0.0318264	0.0381777	0.0451728	0.0257051	0.0420905	0.0580761	0.029762	0.0466067	0.0372122	0.035044	0.0401048	0.0392753	0.0305992	0.0347164	0.0366435	0.0312505	0.0293785	0.0310139	0.028092	0.0471998	0.0441512	0.0402817	0.0347131	0.0358152	0.0295863	0.0391546	0.0343283	0.0389972	0.0321655	0.0373794	0.0343571	0.0322918	0.0323138	0.0323067	0.0366214	0.0425421	0.0288695	0.0444748	0.0349889	0.0302299	0.039825	0.0344174	0.0394023
0.0302634	0.0463368	0.0355819	0.034787	0.0360449	0.0335506	0.0364151	0.0357509	0.0396114	0.0404318	0.0252734	0.0358007	0.0347468	0.0251882	0.0339636	0.0361523	0.0323846	0.0355468	0.0369193	0.0425971	0.0297273	0.0359621	0.0300099	0.0299376	0.0254391	0.0351163	0.0465881	0.0289332	0.0344996	0.0294008	0.0389084	0.0313282	0.0225391	0.034317	0.0259244	0.0305231	0.0298463	0.0366692	0.0272934	0.0277759	0.029668	0.0364379	0.0331883	0.0288821	0.0493982	0.0297517	0.0267567	0.0296308	0.0301356	0.0286763
0.0399948	0.0312119	0.027193	0.0436788	0.0392638	0.0338953	0.0301997	0.0403303	0.0342382	0.0339072	0.02366	0.0292981	0.0555948	0.0324659	0.0364512	0.0277112	0.0289289	0.0340123	0.0314102	0.0270584	0.0397858	0.0326004	0.0271522	0.0305543	0.0306033	0.0235353	0.0357462	0.0348124	0.0403088	0.040824	0.0458615	0.0273698	0.0275555	0.0418724	0.0346546	0.0332187	0.0326924	0.0170959	0.0385387	0.0313084	0.0268909	0.0344927	0.0388211	0.0222234	0.0341452	0.0308205	0.022353	0.0423609	0.036328	0.0300666
0.0272186	0.0322513	0.0283006	0.0378356	0.0240699	0.0320108	0.0331681	0.0229178	0.0272999	0.0293086	0.0237259	0.0315433	0.0449098	0.0209804	0.0333484	0.0335401	0.031602	0.0296582	0.0364147	0.0265405	0.0238761	0.0267455	0.0277298	0.0259895	0.0268115	0.0198483	0.0398977	0.0249646	0.0264731	0.0231979	0.0264572	0.0223016	0.0268548	0.0325038	0.0308888	0.0254323	0.0241616	0.0273705	0.0188427	0.028531	0.025236	0.032395	0.0370025	0.0263043	0.0308781	0.0267601	0.0179515	0.0253247	0.0261841	0.0330828
0.0362857	0.0378636	0.0270958	0.0407008	0.0376459	0.0368847	0.0390956	0.045099	0.0363161	0.0306077	0.0296153	0.0270984	0.0698293	0.0307816	0.0339978	0.0358777	0.0269809	0.0337133	0.0389469	0.032937	0.0391508	0.0286009	0.0319178	0.0279423	0.0273931	0.0258709	0.0323528	0.0306381	0.0393017	0.0407899	0.0518611	0.0396959	0.035402	0.0392811	0.0359842	0.0291273	0.0307424	0.0250162	0.0339067	0.0335873	0.0265485	0.045946	0.03161	0.0286953	0.0363254	0.0303224	0.0227158	0.052707	0.0430637	0.029201
0.0297156	0.0306157	0.0287976	0.0374113	0.0235639	0.0429153	0.0311791	0.0201483	0.0319725	0.037896	0.0215113	0.0388887	0.0576617	0.0254031	0.0348679	0.0306055	0.0330475	0.0297861	0.0460023	0.0324223	0.0272821	0.0293761	0.0257162	0.0295576	0.0263572	0.0246106	0.0495348	0.0304608	0.0311186	0.0323736	0.0405358	0.0327416	0.035492	0.0338511	0.0345779	0.0308192	0.0231495	0.0363302	0.026054	0.0282706	0.0249045	0.0321115	0.0397927	0.0318073	0.0390494	0.0288967	0.0238579	0.0349652	0.0244303	0.0352316
0.0281169	0.0304329	0.0334774	0.0353854	0.0273268	0.0346774	0.0340499	0.0311641	0.0381893	0.0343642	0.0289921	0.0371356	0.0498172	0.0322777	0.0301249	0.036561	0.0369253	0.0314344	0.0290746	0.0274977	0.033328	0.0326466	0.0296507	0.0291325	0.0278265	0.0266406	0.0498458	0.0308377	0.0393143	0.0308335	0.0368746	0.0325032	0.0304275	0.0386576	0.0332794	0.0328467	0.0361814	0.0311674	0.0299818	0.0327929	0.0326464	0.0307562	0.0428198	0.0289721	0.0417233	0.0287669	0.030155	0.0403387	0.0315761	0.0325117
0.0295813	0.0277781	0.0255021	0.0372081	0.0311127	0.027424	0.0252662	0.028642	0.0286433	0.0230879	0.0336532	0.0267218	0.0533704	0.0283107	0.0275076	0.0324744	0.0274151	0.0285494	0.0301013	0.0268657	0.0305953	0.0254089	0.0266978	0.0201563	0.0218739	0.019411	0.0347152	0.0202951	0.0333978	0.0286492	0.0346902	0.0285659	0.0263522	0.0308584	0.0273977	0.0248991	0.030977	0.0200441	0.027465	0.0283222	0.0181921	0.0273951	0.0300482	0.0232286	0.0400767	0.0221537	0.0225024	0.0425736	0.0338054	0.0243937
0.0324546	0.0328197	0.0320946	0.0406375	0.0368798	0.0319669	0.035303	0.0218125	0.0234497	0.0330649	0.0312248	0.0351517	0.055328	0.0269598	0.0363096	0.0338989	0.0352173	0.0346629	0.0386543	0.0284051	0.0353926	0.0345143	0.0292932	0.0284568	0.0308718	0.0209853	0.0536148	0.0379993	0.031741	0.0233158	0.0357477	0.0241368	0.0308053	0.0358178	0.0381142	0.0330608	0.029242	0.0294467	0.0313337	0.0296155	0.0297732	0.0292364	0.0462445	0.0282564	0.0385017	0.0322592	0.0264199	0.0311941	0.0246387	0.0360145
0.0421687	0.0373761	0.0393586	0.052032	0.047466	0.0333528	0.0327294	0.0500533	0.0481329	0.0451094	0.0454101	0.0286417	0.0612983	0.0458293	0.0349129	0.0338516	0.039497	0.0411889	0.0345367	0.0469524	0.0396721	0.036599	0.0313683	0.0348272	0.0429208	0.0319652	0.030003	0.0322657	0.0630851	0.0518737	0.0449161	0.0397203	0.0366745	0.0402835	0.0417455	0.0355288	0.0504854	0.0281921	0.0515486	0.0311152	0.0276476	0.0283922	0.03073	0.0249313	0.0581951	0.0243742	0.0355696	0.06022	0.0430721	0.0329356
0.0261758	0.0282416	0.0281537	0.0335804	0.0330952	0.043019	0.039187	0.0190878	0.0288416	0.0353238	0.0240904	0.0436672	0.0491083	0.0268355	0.0362582	0.0361289	0.0334111	0.0320272	0.0459463	0.0356632	0.0381077	0.0284682	0.0315637	0.0290458	0.0277969	0.0233351	0.0521249	0.031158	0.0309114	0.0277495	0.0368383	0.027985	0.0263797	0.03718	0.031382	0.0333072	0.0250568	0.0329796	0.027928	0.0340731	0.0290219	0.0308675	0.0334469	0.0393618	0.0341829	0.029927	0.0245381	0.028996	0.0258122	0.035606
0.0388694	0.0368128	0.0402642	0.0375491	0.0353493	0.031042	0.048088	0.0403398	0.0322961	0.0320347	0.0307121	0.0381618	0.0633466	0.0288875	0.0337552	0.0315923	0.0308833	0.033609	0.0437986	0.0257863	0.0437612	0.0296599	0.0327948	0.0229557	0.0287143	0.0295414	0.041276	0.0392914	0.0315212	0.0420203	0.0603519	0.035372	0.0385924	0.036653	0.0348118	0.0255044	0.0307874	0.034776	0.0371622	0.037187	0.0322685	0.0460209	0.0411105	0.0321938	0.0422479	0.035219	0.0336176	0.048051	0.0435296	0.0376462
0.0309736	0.0285527	0.0257741	0.0458076	0.0296168	0.0318673	0.0360158	0.0339266	0.0295425	0.0323425	0.0255561	0.0269817	0.0472893	0.0288385	0.0285688	0.0272135	0.024419	0.02541	0.0260822	0.0289413	0.0341496	0.0212201	0.0304424	0.0306784	0.0245191	0.0217538	0.0285855	0.0264709	0.0365335	0.0365925	0.038302	0.0323632	0.0260731	0.0299714	0.0312079	0.0265311	0.0350637	0.0252308	0.0273514	0.0320744	0.0228336	0.0352242	0.0345788	0.0217167	0.0304675	0.0237608	0.0218483	0.0408688	0.0309669	0.020227
0.0356533	0.0294386	0.0238094	0.0366745	0.0334829	0.0388049	0.029594	0.0270676	0.0280468	0.0353513	0.0237154	0.0331813	0.0543132	0.0324778	0.0342793	0.0309965	0.0330415	0.0312187	0.0362193	0.0324594	0.0388723	0.0280874	0.0286202	0.0293812	0.024478	0.0238005	0.0445217	0.0308929	0.0359242	0.0380621	0.0433594	0.0281404	0.0268739	0.0417879	0.0251402	0.0293606	0.0274776	0.0246116	0.0340317	0.0350567	0.0265775	0.0324659	0.0304773	0.0301054	0.0236335	0.0290571	0.0246222	0.0410248	0.0282165	0.0266905
0.0277444	0.033161	0.0306438	0.0392635	0.0369159	0.0327644	0.0426111	0.0330994	0.0346243	0.0321275	0.0307009	0.0402678	0.0580516	0.0390348	0.0378896	0.0375255	0.0339339	0.0333572	0.0309852	0.0308566	0.0386748	0.0271445	0.0336952	0.0273026	0.0301679	0.0289127	0.0353721	0.0278109	0.0416232	0.036817	0.0405915	0.0324972	0.0315122	0.0389004	0.0309822	0.023722	0.0325644	0.0295503	0.0314465	0.043934	0.0269842	0.0444744	0.0320888	0.0304503	0.0286363	0.0263702	0.0267986	0.0504217	0.0345402	0.0295119
0.0278113	0.0392718	0.0281815	0.0340997	0.033989	0.0301116	0.0398424	0.0376226	0.0389549	0.0391875	0.0325747	0.048212	0.0545856	0.0341306	0.0395592	0.0407352	0.0376287	0.036492	0.035364	0.0335903	0.0372753	0.0377979	0.0315102	0.0312565	0.0325994	0.0385096	0.0407919	0.0375303	0.0387742	0.0352645	0.0387807	0.0348979	0.0358522	0.0426426	0.0362615	0.0273365	0.029837	0.0461181	0.030355	0.0329788	0.0333098	0.0368599	0.0406633	0.0285244	0.056144	0.0271956	0.031018	0.0417184	0.0267236	0.0328524
0.039019	0.0384721	0.0398208	0.0490044	0.0391362	0.0399915	0.0463548	0.0448381	0.0350567	0.0428439	0.0364427	0.0356365	0.059426	0.0351911	0.0453642	0.0416476	0.036954	0.033409	0.0396088	0.0282978	0.0426966	0.030599	0.0337235	0.0352491	0.0345015	0.0335659	0.023862	0.0323433	0.0445451	0.0484857	0.0506292	0.0366931	0.0403384	0.0312687	0.0405999	0.0233358	0.0396907	0.0277655	0.0442974	0.0370583	0.0302286	0.0477605	0.0383285	0.0297305	0.0364402	0.0344491	0.0323094	0.0459521	0.0444158	0.031526
0.0382741	0.0381271	0.0384155	0.0524439	0.0354967	0.0459597	0.0520608	0.0441552	0.0400962	0.0490754	0.0322343	0.043661	0.0496905	0.0318896	0.0397536	0.0373816	0.0270534	0.0382608	0.0358304	0.0366825	0.0408397	0.0284334	0.0462238	0.0394884	0.0300578	0.0334978	0.0389513	0.0305851	0.0410561	0.03846	0.0492917	0.0367767	0.028637	0.0358518	0.0415962	0.0367942	0.0398104	0.0301807	0.0370926	0.0427019	0.0319473	0.059935	0.0391522	0.0295466	0.034549	0.0372864	0.0324197	0.0434811	0.0455762	0.0341824
0.0390146	0.0300373	0.0248876	0.0336968	0.0297099	0.0376469	0.0267671	0.0375404	0.0289754	0.0329934	0.0255263	0.0300701	0.0639574	0.0310572	0.0223849	0.026057	0.0278911	0.0283331	0.0332356	0.0325231	0.0335948	0.0233838	0.0362026	0.0262907	0.0221824	0.0204427	0.0425911	0.0249171	0.0307916	0.037544	0.0468135	0.0352254	0.0294729	0.0464946	0.0332215	0.030097	0.0294257	0.0250977	0.0331579	0.0312279	0.0254365	0.0406623	0.027259	0.0328271	0.0336861	0.0235151	0.0265509	0.0486994	0.0343729	0.0303679
0.030033	0.0323065	0.0311608	0.0364342	0.0359345	0.0367144	0.0321266	0.0272368	0.0314618	0.0337292	0.0272624	0.03496	0.044377	0.0234022	0.0352208	0.0337251	0.0348909	0.0301259	0.0412173	0.0332996	0.033625	0.0361135	0.0238387	0.0267808	0.0300123	0.0248964	0.0547131	0.0376826	0.0317326	0.0236475	0.0361772	0.0248903	0.0266643	0.0393351	0.0358086	0.0355172	0.0233728	0.0319834	0.0277828	0.0221261	0.0239057	0.0215109	0.0428946	0.0278716	0.0548891	0.0283052	0.0240048	0.0224974	0.0250525	0.0341433
0.0242476	0.0321649	0.0267561	0.0380565	0.0341605	0.0346235	0.0305736	0.0255847	0.0403035	0.0411927	0.026153	0.0360384	0.0367176	0.0326387	0.0313772	0.0358743	0.030846	0.0371945	0.0362498	0.0427809	0.0306508	0.0374553	0.0229562	0.0356789	0.0326311	0.0268192	0.0468478	0.0284259	0.0366477	0.0271357	0.0275055	0.0267113	0.0244629	0.0384959	0.0325409	0.0305095	0.0288511	0.0355211	0.0267153	0.0238584	0.0277357	0.0281369	0.0398833	0.0282218	0.0472441	0.0253347	0.0230607	0.0279102	0.0243722	0.0302159
0.0324966	0.0240811	0.0164144	0.0356889	0.0285467	0.0340055	0.0255325	0.0273487	0.0255042	0.0268562	0.0206904	0.0284338	0.0556248	0.0215465	0.0292121	0.0270991	0.0204194	0.0259074	0.0272755	0.0253735	0.032945	0.0234013	0.0206558	0.0256526	0.0179398	0.018652	0.034782	0.0241554	0.028331	0.0295286	0.0343802	0.0247582	0.024428	0.0323051	0.0308697	0.0232643	0.0249734	0.0216833	0.0265635	0.0276977	0.0187871	0.0292236	0.0274684	0.0199674	0.0278752	0.022465	0.0168977	0.0326812	0.0301005	0.0261691
0.0273267	0.0315567	0.0249829	0.0385071	0.0374402	0.0202039	0.043776	0.0313818	0.0330942	0.028593	0.0244634	0.0294375	0.0438535	0.0227437	0.0357144	0.0364635	0.0196131	0.0287824	0.0295415	0.0274585	0.03729	0.0325136	0.0268537	0.0208408	0.0279572	0.0261343	0.0387671	0.0288136	0.031052	0.0290289	0.0361808	0.0227405	0.0211842	0.0299471	0.033255	0.029991	0.0291809	0.0245928	0.0299994	0.0338885	0.0233426	0.0359104	0.0335435	0.0204929	0.0333487	0.0313525	0.0170589	0.0320114	0.0311187	0.0280138
Title line:"Hives"	A A 2 MS genepop	Pairwise Population Matrix of Nei Genetic Identity
BE	BI	BK	BM	BN	BR	BV	CB	CK	CL	CR	CV	DC	DO	FM	HB	HK	HO	CH	JC	JE	JH	JI	JN	KA	KH	KL	KM	KO	KT	KV	LB	LN	LT	MB	ME	MO	NA	NB	NJ	OL	OP	OV	PA	PB	PE	PH	PHA	PI	PJ
1
0.97005	1
0.971703	0.969538	1
0.973405	0.962146	0.963614	1
0.964991	0.973267	0.963305	0.963753	1
0.974327	0.968845	0.967261	0.961707	0.960356	1
0.958787	0.971338	0.967743	0.962921	0.969048	0.959816	1
0.974063	0.973949	0.970572	0.962568	0.972684	0.961447	0.968225	1
0.960226	0.965099	0.973163	0.963883	0.968936	0.961969	0.965228	0.974233	1
0.9697	0.960919	0.9628	0.965591	0.956972	0.973521	0.963214	0.958943	0.965096	1
0.975497	0.97092	0.981169	0.971917	0.971903	0.967515	0.964382	0.971831	0.96782	0.959318	1
0.96199	0.966517	0.970008	0.95239	0.95851	0.973274	0.964984	0.957899	0.964192	0.972288	0.964936	1
0.960385	0.943805	0.950203	0.948852	0.946966	0.953742	0.944299	0.951867	0.936755	0.939995	0.954819	0.945516	1
0.971824	0.964957	0.968097	0.968985	0.972794	0.968846	0.965061	0.972334	0.970722	0.970976	0.974792	0.967576	0.953851	1
0.967744	0.966036	0.96989	0.969741	0.973958	0.966173	0.971833	0.968453	0.972784	0.962847	0.971729	0.969112	0.954743	0.969637	1
0.965038	0.969987	0.972497	0.957675	0.966138	0.964235	0.966954	0.967032	0.97064	0.963795	0.973997	0.966837	0.943611	0.961743	0.969272	1
0.969288	0.970821	0.97744	0.961663	0.966032	0.97189	0.95503	0.96471	0.970777	0.966166	0.975208	0.97277	0.943512	0.975632	0.972554	0.967326	1
0.963209	0.968047	0.963785	0.966677	0.973331	0.962632	0.966512	0.962269	0.970481	0.976584	0.966709	0.970024	0.951834	0.97213	0.974226	0.96713	0.969219	1
0.972891	0.967889	0.96828	0.962898	0.964574	0.975187	0.963539	0.956027	0.960937	0.964724	0.966631	0.972383	0.94608	0.96853	0.970335	0.964356	0.973628	0.967877	1
0.967741	0.971705	0.967149	0.962475	0.966302	0.96921	0.958678	0.968554	0.974921	0.967291	0.970412	0.96152	0.945215	0.971163	0.969007	0.968351	0.967376	0.965676	0.967057	1
0.970908	0.962139	0.966022	0.960626	0.976432	0.959512	0.973471	0.969658	0.961649	0.963711	0.967891	0.970013	0.953643	0.974009	0.972499	0.96113	0.965286	0.972375	0.967754	0.95406	1
0.971672	0.97294	0.972197	0.962102	0.972429	0.964552	0.965528	0.974899	0.977235	0.966965	0.973857	0.968361	0.950759	0.971074	0.976705	0.974949	0.969769	0.968853	0.968149	0.978694	0.967732	1
0.972302	0.971626	0.977737	0.972825	0.965914	0.969799	0.972779	0.975581	0.965814	0.962516	0.978226	0.965118	0.951266	0.973047	0.969035	0.971231	0.971511	0.969346	0.966751	0.971798	0.964857	0.962613	1
0.976912	0.966255	0.972337	0.971301	0.965503	0.97702	0.96421	0.971612	0.969683	0.976353	0.977427	0.967375	0.949579	0.975409	0.975879	0.970926	0.975195	0.968302	0.967448	0.978318	0.967753	0.977731	0.975192	1
0.972213	0.972875	0.971311	0.972477	0.97393	0.96873	0.975734	0.973489	0.976255	0.972021	0.977717	0.969471	0.946722	0.981475	0.973852	0.97387	0.973762	0.972972	0.976823	0.972553	0.975218	0.977255	0.971061	0.975127	1
0.970963	0.980331	0.981023	0.964085	0.970257	0.970259	0.974804	0.978266	0.980338	0.97134	0.977922	0.977029	0.94859	0.97602	0.979303	0.975806	0.979103	0.970309	0.968993	0.975993	0.973863	0.981242	0.9759	0.979895	0.977325	1
0.961494	0.960851	0.964105	0.9445	0.952938	0.961824	0.94957	0.946127	0.953837	0.955615	0.960346	0.96073	0.936254	0.954416	0.957464	0.959972	0.969256	0.961955	0.962135	0.961413	0.953434	0.965387	0.962164	0.962186	0.955351	0.961199	1
0.973744	0.97336	0.974156	0.970247	0.972663	0.968957	0.973716	0.970154	0.971754	0.968848	0.968376	0.97223	0.955383	0.976711	0.976799	0.964843	0.976032	0.975077	0.974265	0.964647	0.976452	0.976664	0.970247	0.974028	0.974742	0.979761	0.96466	1
0.967455	0.962218	0.972383	0.966598	0.962579	0.959288	0.958716	0.968879	0.975698	0.969464	0.975062	0.957626	0.946281	0.972073	0.96955	0.963606	0.969015	0.973891	0.956692	0.968076	0.966606	0.968196	0.966537	0.973312	0.974822	0.975243	0.945804	0.967282	1
0.978822	0.966771	0.967602	0.970216	0.97231	0.970999	0.964527	0.976048	0.969423	0.967369	0.971676	0.961488	0.959424	0.977917	0.973252	0.962324	0.970383	0.964968	0.969828	0.970115	0.970801	0.967853	0.969791	0.974706	0.976749	0.97619	0.946692	0.97003	0.972477	1
0.969847	0.963022	0.968481	0.948767	0.958025	0.961493	0.963507	0.969595	0.959661	0.953545	0.960412	0.961863	0.943213	0.964109	0.951978	0.954358	0.95837	0.950736	0.96305	0.952289	0.969294	0.958139	0.963712	0.956918	0.966703	0.969616	0.939452	0.969001	0.955119	0.968607	1
0.976426	0.970085	0.975092	0.968862	0.971498	0.978423	0.964964	0.975989	0.973317	0.969749	0.975821	0.97152	0.958421	0.972349	0.969831	0.966462	0.970405	0.965006	0.970905	0.970492	0.973107	0.972531	0.973063	0.975698	0.9722	0.977716	0.956485	0.972904	0.96958	0.978127	0.970944	1
0.97725	0.966376	0.979417	0.970804	0.964938	0.9746	0.967186	0.966342	0.972048	0.970757	0.980859	0.974207	0.9611	0.976351	0.975725	0.970251	0.980286	0.969434	0.978036	0.966073	0.968044	0.969491	0.971579	0.97612	0.976725	0.979834	0.960577	0.980132	0.971588	0.977297	0.969772	0.976854	1
0.9682	0.963459	0.955603	0.94926	0.96538	0.964832	0.957317	0.968742	0.952895	0.962779	0.963203	0.964706	0.948753	0.969839	0.961114	0.963598	0.964375	0.964572	0.961508	0.965277	0.961456	0.970199	0.969053	0.969803	0.9716	0.963961	0.966047	0.961196	0.954742	0.967897	0.952977	0.96411	0.958301	1
0.97097	0.960069	0.971913	0.967605	0.961879	0.966689	0.968312	0.970125	0.964933	0.963304	0.975583	0.969571	0.96235	0.968591	0.967582	0.966136	0.963502	0.964608	0.967528	0.95955	0.967991	0.969889	0.968837	0.97268	0.976156	0.966307	0.955054	0.968056	0.966991	0.971485	0.958854	0.970351	0.975649	0.968203	1
0.973871	0.970868	0.974317	0.965409	0.972705	0.973347	0.965529	0.97456	0.972581	0.963402	0.972041	0.968035	0.95533	0.969756	0.969488	0.972769	0.971221	0.968891	0.967816	0.974804	0.966588	0.974908	0.976292	0.976265	0.975868	0.974297	0.970115	0.974498	0.965955	0.969057	0.964426	0.974853	0.969825	0.971453	0.970174	1
0.975929	0.962915	0.973734	0.970703	0.966238	0.964094	0.964758	0.977984	0.972707	0.970169	0.975644	0.963521	0.956247	0.976073	0.971472	0.972767	0.968283	0.967634	0.958448	0.973899	0.966766	0.976849	0.974195	0.980345	0.975553	0.976546	0.956986	0.96668	0.970402	0.972586	0.957619	0.973297	0.973624	0.968667	0.971517	0.979001	1
0.969694	0.974882	0.974743	0.957726	0.965369	0.973176	0.972408	0.964124	0.968904	0.972959	0.973138	0.979185	0.94721	0.970639	0.96964	0.971679	0.975435	0.96957	0.974097	0.972069	0.970668	0.978014	0.969717	0.974848	0.974234	0.98124	0.973586	0.976293	0.963394	0.968667	0.959938	0.974753	0.975396	0.968122	0.969617	0.969317	0.964209	1
0.978421	0.96237	0.968671	0.971281	0.973708	0.969336	0.9622	0.971451	0.970023	0.973753	0.975259	0.96587	0.958012	0.978404	0.968873	0.958352	0.97196	0.971599	0.971457	0.966649	0.97603	0.970389	0.966428	0.974016	0.975797	0.972535	0.951366	0.975916	0.977644	0.980891	0.968643	0.980172	0.978338	0.962995	0.970682	0.96981	0.971433	0.966716	1
0.973472	0.975252	0.974638	0.970996	0.97098	0.968443	0.97425	0.970294	0.96938	0.965408	0.972351	0.971447	0.953398	0.970494	0.974397	0.969404	0.976934	0.971909	0.969093	0.966663	0.973689	0.968039	0.98046	0.971545	0.970786	0.976858	0.964282	0.973254	0.966298	0.974089	0.963501	0.975943	0.974688	0.961314	0.965788	0.971149	0.971946	0.973468	0.970942	1
0.973752	0.977844	0.979423	0.970939	0.968897	0.971544	0.973766	0.97108	0.976322	0.974184	0.975609	0.975346	0.951552	0.973471	0.974233	0.975193	0.98137	0.977071	0.972294	0.972287	0.970225	0.978153	0.979963	0.981251	0.976693	0.984119	0.970471	0.984094	0.971171	0.970446	0.965667	0.974345	0.982229	0.966759	0.967178	0.976052	0.975345	0.978284	0.974039	0.98255	1
0.964623	0.966832	0.967597	0.965301	0.964423	0.96247	0.980314	0.973917	0.963245	0.965402	0.964929	0.966136	0.955577	0.964971	0.969909	0.966315	0.954207	0.969972	0.958856	0.961797	0.970444	0.962549	0.980449	0.966181	0.966335	0.969949	0.953304	0.962514	0.955269	0.965996	0.96225	0.972457	0.966163	0.962925	0.967456	0.963263	0.969459	0.966221	0.962377	0.977073	0.972232	1
0.967813	0.97307	0.971205	0.961189	0.96187	0.970513	0.968605	0.963349	0.964721	0.95915	0.970228	0.968304	0.948126	0.962191	0.971558	0.968826	0.96938	0.964588	0.969431	0.959178	0.962847	0.976082	0.966266	0.972957	0.973943	0.974627	0.962738	0.975516	0.957102	0.959051	0.957931	0.968484	0.973634	0.961348	0.965062	0.971775	0.967919	0.970237	0.961528	0.968973	0.979505	0.963783	1
0.975436	0.972875	0.980639	0.96541	0.96936	0.977703	0.968779	0.966404	0.971739	0.969265	0.977693	0.977583	0.951055	0.971948	0.973125	0.972592	0.981199	0.968579	0.980018	0.975573	0.97167	0.974598	0.977582	0.976316	0.973586	0.979105	0.975101	0.976453	0.962272	0.972568	0.96759	0.980072	0.981463	0.964852	0.9676	0.973142	0.969316	0.983655	0.972604	0.981017	0.982378	0.972038	0.968903	1
0.955787	0.955361	0.963704	0.950698	0.964327	0.953558	0.949747	0.959634	0.965458	0.954243	0.971497	0.957849	0.935855	0.963241	0.961109	0.960067	0.964871	0.964426	0.958629	0.962318	0.955249	0.966561	0.956354	0.956359	0.968062	0.964959	0.95828	0.961313	0.959978	0.953121	0.946596	0.962653	0.961815	0.958386	0.958554	0.964651	0.960855	0.967763	0.961429	0.949817	0.957705	0.947501	0.954598	0.960927	1
0.975748	0.973509	0.977348	0.970035	0.973101	0.973362	0.980197	0.97578	0.97078	0.96636	0.974214	0.967613	0.95584	0.967542	0.979741	0.98196	0.969583	0.971172	0.97118	0.9713	0.97206	0.981452	0.978129	0.979494	0.977213	0.979685	0.965962	0.976974	0.963367	0.974073	0.968668	0.973067	0.974442	0.97118	0.97415	0.980475	0.977244	0.972728	0.9686	0.97783	0.982377	0.977564	0.97848	0.97804	0.955979	1
0.975138	0.971267	0.977911	0.962399	0.97108	0.972773	0.97102	0.978845	0.973058	0.97101	0.978664	0.97261	0.950215	0.978631	0.969529	0.973321	0.977712	0.970137	0.967728	0.974829	0.971461	0.980252	0.979783	0.982254	0.97778	0.981397	0.966082	0.979418	0.966758	0.971329	0.973358	0.977072	0.97659	0.971704	0.96769	0.977351	0.981423	0.978531	0.973445	0.973297	0.98308	0.970752	0.974025	0.980116	0.969089	0.979943	1
0.968039	0.962103	0.966634	0.958912	0.96495	0.960547	0.958504	0.976327	0.967642	0.950427	0.971793	0.956118	0.968721	0.976236	0.960233	0.952664	0.959663	0.962383	0.953149	0.961711	0.9647	0.962612	0.969721	0.959104	0.966493	0.967811	0.939961	0.965741	0.968162	0.975597	0.966728	0.976163	0.970127	0.956928	0.964897	0.966334	0.970206	0.959456	0.97389	0.969761	0.96541	0.967496	0.955182	0.964838	0.94913	0.961732	0.970127	1
0.975328	0.969195	0.968638	0.967121	0.969546	0.969905	0.974265	0.977255	0.969836	0.966333	0.972783	0.961478	0.951624	0.972332	0.967657	0.96654	0.963809	0.968436	0.968464	0.965139	0.969023	0.970857	0.972846	0.972173	0.9779	0.971977	0.951134	0.970438	0.965962	0.97489	0.971622	0.969887	0.972233	0.965166	0.972976	0.97307	0.974185	0.967782	0.972846	0.971638	0.972134	0.969906	0.966747	0.970247	0.956244	0.975306	0.976981	0.967594	1
0.97848	0.96368	0.975238	0.966034	0.964474	0.973718	0.968084	0.962055	0.967368	0.970674	0.974045	0.973117	0.960158	0.970681	0.971732	0.974794	0.968449	0.972776	0.975821	0.964028	0.967733	0.97339	0.970871	0.972978	0.975001	0.972068	0.967447	0.977539	0.963829	0.96685	0.963061	0.971316	0.980712	0.966007	0.973724	0.975358	0.971764	0.974246	0.968397	0.969267	0.977933	0.966993	0.972624	0.976999	0.96458	0.977694	0.97609	0.958937	0.969984	1
0.969546	0.970163	0.972352	0.96553	0.972088	0.966743	0.971199	0.967268	0.967231	0.966394	0.974985	0.96654	0.957523	0.975779	0.968768	0.96834	0.970604	0.966273	0.972005	0.964801	0.969776	0.969646	0.96842	0.964829	0.97298	0.975949	0.956148	0.974671	0.966598	0.974309	0.964654	0.975933	0.977534	0.959588	0.965529	0.965452	0.9666	0.974299	0.972579	0.972173	0.973997	0.966473	0.963339	0.977785	0.968254	0.97086	0.97137	0.966686	0.969475	0.974037
0.967672	0.973985	0.975226	0.962554	0.968491	0.963478	0.966381	0.968198	0.97695	0.970383	0.967894	0.973607	0.943338	0.970176	0.976622	0.971832	0.975384	0.975887	0.968992	0.97154	0.968788	0.977142	0.97067	0.969768	0.970273	0.984783	0.972079	0.977611	0.967511	0.968473	0.956862	0.971156	0.973254	0.963567	0.960374	0.971998	0.970924	0.980641	0.968042	0.975477	0.981612	0.967724	0.968024	0.976244	0.969304	0.973451	0.973483	0.959492	0.9677	0.972285
0.968837	0.956218	0.969468	0.962874	0.95319	0.957405	0.963716	0.965366	0.964613	0.969284	0.966246	0.962346	0.946951	0.968644	0.956949	0.962547	0.959797	0.963819	0.963683	0.963809	0.96383	0.969473	0.963629	0.973398	0.973833	0.970498	0.947338	0.967133	0.964424	0.970413	0.956022	0.96574	0.967176	0.954939	0.974429	0.965032	0.971849	0.96837	0.968473	0.962852	0.96884	0.963241	0.961882	0.96408	0.954312	0.969769	0.972048	0.958259	0.965964	0.969966
0.960512	0.966243	0.960204	0.944674	0.962146	0.966691	0.964219	0.957856	0.953011	0.961795	0.960847	0.961256	0.929913	0.955124	0.960722	0.96449	0.959675	0.96104	0.965311	0.962402	0.958294	0.969743	0.961639	0.969031	0.969683	0.962871	0.969829	0.960188	0.947358	0.95633	0.948388	0.955801	0.955235	0.971486	0.96818	0.971462	0.956054	0.971477	0.952704	0.959481	0.963806	0.958798	0.963595	0.968141	0.952293	0.974779	0.964214	0.941056	0.95966	0.965165
0.966298	0.969714	0.964853	0.951892	0.969335	0.964892	0.95858	0.968675	0.962542	0.955832	0.974622	0.958783	0.943578	0.970677	0.954463	0.963472	0.965563	0.960689	0.961486	0.969864	0.965879	0.96402	0.969233	0.971049	0.969462	0.972299	0.953897	0.956809	0.960519	0.965883	0.964819	0.970847	0.961602	0.966254	0.961753	0.968346	0.963311	0.966226	0.968224	0.968203	0.96821	0.964041	0.95835	0.971543	0.9565	0.965616	0.970222	0.960958	0.966168	0.961364
0.97019	0.95472	0.965044	0.965811	0.964597	0.967006	0.96424	0.964881	0.961163	0.960375	0.975043	0.964833	0.96585	0.975126	0.966607	0.964493	0.968134	0.965078	0.963754	0.958297	0.97071	0.964677	0.970436	0.970506	0.974882	0.965493	0.95448	0.971481	0.966089	0.971027	0.961839	0.969157	0.977713	0.966265	0.974409	0.969938	0.970595	0.963995	0.973076	0.972606	0.970768	0.964218	0.967356	0.971531	0.951802	0.970687	0.973598	0.970804	0.970314	0.971731
0.960794	0.96927	0.973173	0.957261	0.961497	0.966673	0.970252	0.960472	0.966341	0.966661	0.976618	0.971127	0.945922	0.968055	0.964205	0.972669	0.971486	0.96656	0.969078	0.973304	0.960995	0.967925	0.973213	0.969908	0.96986	0.976739	0.964885	0.965787	0.960493	0.959998	0.955174	0.973001	0.972821	0.958992	0.965939	0.967327	0.967836	0.983049	0.962194	0.969177	0.973467	0.966095	0.961923	0.978022	0.966431	0.96965	0.977895	0.958524	0.964324	0.970381
0.973148	0.968263	0.972096	0.962871	0.976217	0.968496	0.967376	0.977343	0.973069	0.971117	0.976553	0.968949	0.956084	0.979238	0.967202	0.967016	0.968892	0.970777	0.96424	0.973809	0.976407	0.973609	0.972651	0.974345	0.973545	0.980347	0.960888	0.975344	0.973874	0.977069	0.97389	0.977945	0.973503	0.968019	0.969583	0.974888	0.976128	0.973001	0.981334	0.971872	0.97508	0.968124	0.963674	0.974039	0.969594	0.973595	0.982209	0.974993	0.974156	0.967458
0.964365	0.962844	0.973268	0.960116	0.963054	0.963787	0.961659	0.955903	0.964335	0.969856	0.970819	0.973265	0.932553	0.969687	0.966574	0.964758	0.97338	0.966849	0.961802	0.9676	0.961606	0.971804	0.968586	0.972444	0.972979	0.974461	0.968165	0.969826	0.961461	0.960031	0.949461	0.961082	0.965217	0.96148	0.964656	0.971293	0.969725	0.975294	0.966662	0.96697	0.973801	0.955094	0.968884	0.971712	0.964326	0.970133	0.97754	0.948658	0.95785	0.971221
0.970722	0.969848	0.971613	0.96328	0.976712	0.957993	0.969302	0.980053	0.968533	0.962813	0.978718	0.961858	0.943969	0.974917	0.965733	0.969858	0.967493	0.970653	0.95504	0.968098	0.973087	0.971051	0.974612	0.970875	0.973987	0.97569	0.951672	0.969998	0.969361	0.968145	0.960275	0.967789	0.96513	0.966715	0.966013	0.969651	0.977116	0.964322	0.974282	0.972125	0.975403	0.968399	0.960989	0.968693	0.961703	0.971517	0.976424	0.965639	0.975866	0.965382
0.972275	0.970025	0.967077	0.965233	0.973043	0.965917	0.966523	0.969317	0.962531	0.96622	0.971424	0.963546	0.951403	0.968238	0.970324	0.964099	0.963748	0.969055	0.971344	0.972877	0.967221	0.967881	0.970785	0.971288	0.972557	0.973711	0.951376	0.969633	0.961449	0.969637	0.963797	0.968019	0.970031	0.96208	0.967268	0.967687	0.964465	0.969313	0.970463	0.967739	0.967881	0.969712	0.958084	0.971444	0.959135	0.971643	0.970295	0.960464	0.968917	0.968011
0.970852	0.972604	0.97482	0.963476	0.969366	0.972949	0.97505	0.971764	0.971763	0.977177	0.966907	0.973632	0.948029	0.972086	0.972867	0.968047	0.972957	0.971854	0.970347	0.973492	0.969868	0.974911	0.973655	0.980045	0.978364	0.980776	0.96588	0.979909	0.967154	0.971757	0.965905	0.971838	0.973992	0.969613	0.972974	0.975408	0.969498	0.980155	0.972909	0.972075	0.981972	0.972977	0.970399	0.977039	0.960716	0.97809	0.977749	0.95832	0.96676	0.975901
0.968066	0.967713	0.968415	0.960177	0.963792	0.968539	0.965313	0.978424	0.976823	0.967476	0.969258	0.965459	0.946175	0.9734	0.964342	0.966669	0.965396	0.965931	0.962083	0.971995	0.965226	0.966075	0.971132	0.971944	0.9696	0.979233	0.947797	0.962714	0.968757	0.976954	0.964884	0.976152	0.969664	0.964816	0.962603	0.96748	0.971181	0.970983	0.969152	0.970819	0.970666	0.971187	0.954808	0.972139	0.96223	0.968256	0.973926	0.969287	0.975662	0.964626
0.958708	0.963314	0.961406	0.949298	0.953643	0.967197	0.9678	0.951179	0.953007	0.955893	0.955606	0.971765	0.940543	0.955205	0.96569	0.966715	0.961273	0.959648	0.966053	0.954133	0.961105	0.964063	0.969119	0.965772	0.957987	0.96854	0.970443	0.968249	0.938864	0.949449	0.956078	0.961058	0.96399	0.960517	0.959114	0.965095	0.950768	0.972202	0.949758	0.969364	0.972731	0.972007	0.969737	0.975377	0.943466	0.97592	0.965056	0.941557	0.957842	0.967601
0.974164	0.972154	0.972239	0.966977	0.967446	0.957893	0.961571	0.981093	0.97157	0.965293	0.976197	0.957272	0.952078	0.973521	0.964391	0.964516	0.967141	0.96848	0.955093	0.964965	0.962609	0.971933	0.968929	0.971372	0.972586	0.976935	0.94921	0.969322	0.969561	0.972632	0.963832	0.972403	0.973965	0.963503	0.969105	0.967241	0.975255	0.967558	0.972458	0.966501	0.971395	0.969604	0.967106	0.961403	0.966395	0.970516	0.97576	0.97142	0.974518	0.96502
0.961876	0.963857	0.960536	0.963147	0.965268	0.969435	0.95305	0.960463	0.96822	0.968473	0.969755	0.962557	0.938618	0.971526	0.966808	0.968902	0.969589	0.96695	0.957147	0.974543	0.957182	0.970776	0.967737	0.977306	0.971694	0.970891	0.959564	0.96147	0.96897	0.95885	0.941433	0.965246	0.962143	0.964011	0.965787	0.974818	0.969682	0.965822	0.96352	0.963496	0.968247	0.955022	0.959723	0.968319	0.958632	0.965394	0.966941	0.953085	0.957404	0.963054
0.969501	0.971851	0.974555	0.955226	0.970818	0.968635	0.964625	0.966642	0.97089	0.968175	0.974768	0.973379	0.953811	0.971573	0.971835	0.973153	0.975877	0.97491	0.974255	0.971473	0.966427	0.979003	0.970016	0.969787	0.975779	0.978481	0.971819	0.973876	0.964126	0.964069	0.962422	0.968155	0.974264	0.970473	0.969274	0.973818	0.965544	0.975085	0.973019	0.968435	0.977425	0.965389	0.966012	0.978517	0.969992	0.976519	0.978389	0.959955	0.969508	0.979976
0.964975	0.97099	0.976472	0.96399	0.967071	0.961938	0.97084	0.973295	0.972343	0.965266	0.976564	0.967363	0.947135	0.968044	0.966302	0.969479	0.967498	0.969264	0.964429	0.968062	0.961874	0.972303	0.971785	0.971046	0.975819	0.97648	0.956455	0.969579	0.964713	0.962653	0.957567	0.972252	0.973484	0.959073	0.975173	0.971066	0.972896	0.975689	0.966541	0.965551	0.973773	0.968055	0.969982	0.970343	0.976644	0.971361	0.975678	0.959805	0.972178	0.973663
0.972637	0.967383	0.969821	0.961497	0.963757	0.967767	0.958284	0.967442	0.965968	0.968383	0.969766	0.960532	0.943601	0.961717	0.962819	0.96317	0.966635	0.967193	0.96949	0.969615	0.962063	0.973221	0.966866	0.973067	0.970283	0.971501	0.965246	0.972572	0.959231	0.963852	0.960221	0.968025	0.968979	0.961846	0.969493	0.976557	0.96796	0.970882	0.969043	0.957017	0.973377	0.9565	0.968421	0.970009	0.97177	0.973974	0.973557	0.950828	0.96605	0.970919
0.972572	0.961489	0.972212	0.966475	0.966582	0.970337	0.960941	0.963076	0.961794	0.96157	0.96795	0.952932	0.946877	0.966445	0.961213	0.960083	0.96307	0.964166	0.965254	0.966968	0.963411	0.962908	0.968981	0.969227	0.967926	0.962222	0.960029	0.963165	0.961968	0.96535	0.961962	0.965704	0.964783	0.958254	0.964388	0.973034	0.970604	0.954929	0.970101	0.967559	0.967239	0.963811	0.960152	0.971879	0.945403	0.973171	0.969458	0.95914	0.97363	0.967681
0.961732	0.962259	0.960962	0.952177	0.96162	0.960798	0.954703	0.956152	0.965551	0.958061	0.964213	0.964991	0.942305	0.965421	0.955649	0.959208	0.96372	0.967143	0.961165	0.972099	0.958202	0.969864	0.966839	0.965365	0.966087	0.966991	0.97642	0.968174	0.956433	0.952671	0.950631	0.963972	0.960464	0.969215	0.960213	0.976934	0.961087	0.972616	0.956669	0.96362	0.970224	0.953362	0.962397	0.970707	0.964216	0.966137	0.968207	0.955088	0.956556	0.968966
0.962449	0.962591	0.962313	0.948908	0.965126	0.95508	0.949271	0.956805	0.960697	0.952109	0.96828	0.957278	0.951524	0.968614	0.961026	0.963308	0.973309	0.962462	0.964804	0.963982	0.959983	0.971967	0.954828	0.961281	0.970389	0.967057	0.961798	0.969878	0.959775	0.96227	0.951903	0.963891	0.971769	0.964783	0.959257	0.963875	0.960972	0.97027	0.963587	0.958197	0.968558	0.941826	0.961604	0.970886	0.966041	0.9634	0.9681	0.957451	0.955447	0.966395
0.961737	0.970409	0.97542	0.966865	0.970727	0.963053	0.973588	0.963156	0.97144	0.967545	0.974797	0.970378	0.938045	0.96942	0.977864	0.97428	0.972494	0.972064	0.967311	0.968	0.966963	0.976888	0.964445	0.974052	0.978062	0.979765	0.958303	0.975391	0.969678	0.963152	0.954265	0.965388	0.970957	0.95457	0.967324	0.970351	0.971003	0.975215	0.967386	0.969255	0.974884	0.960153	0.973109	0.967706	0.966875	0.976759	0.973798	0.952467	0.966211	0.970089
0.970413	0.96821	0.96932	0.964221	0.964703	0.963951	0.968384	0.973131	0.969028	0.966833	0.973106	0.965644	0.956593	0.97687	0.965392	0.966837	0.965711	0.970323	0.959621	0.967249	0.966934	0.964531	0.976443	0.973575	0.970434	0.975411	0.946757	0.963019	0.968766	0.97663	0.964469	0.975417	0.973688	0.961428	0.964825	0.965106	0.976898	0.968523	0.9726	0.978117	0.976378	0.978719	0.958012	0.972513	0.94659	0.972092	0.976281	0.977754	0.975259	0.966433
0.976044	0.968347	0.973599	0.962659	0.966416	0.965969	0.969889	0.97474	0.960498	0.959644	0.974186	0.964603	0.963948	0.967888	0.96911	0.964762	0.969625	0.963489	0.964399	0.958121	0.969814	0.963238	0.977305	0.96495	0.967896	0.973537	0.954233	0.971974	0.964016	0.973229	0.972869	0.973642	0.975834	0.962236	0.967983	0.969951	0.971561	0.965102	0.973638	0.976424	0.972645	0.972255	0.960902	0.972173	0.953855	0.974984	0.977203	0.972476	0.975922	0.970236
0.968026	0.976207	0.98372	0.96494	0.971857	0.966566	0.974791	0.973022	0.974818	0.973501	0.979522	0.971967	0.945894	0.978684	0.97121	0.973265	0.979788	0.974425	0.973093	0.974946	0.967592	0.97687	0.979556	0.974674	0.98222	0.981521	0.965816	0.976134	0.972067	0.970903	0.966204	0.975546	0.975868	0.968211	0.969602	0.977004	0.975336	0.97855	0.973786	0.972682	0.981388	0.971199	0.972905	0.980231	0.97251	0.977785	0.983244	0.967847	0.970348	0.97417
0.973043	0.968936	0.975327	0.962225	0.963252	0.979999	0.957168	0.969106	0.967447	0.971812	0.975833	0.970992	0.957094	0.977513	0.964916	0.964193	0.980578	0.971628	0.970891	0.972915	0.963397	0.968009	0.973504	0.979375	0.97243	0.974204	0.961975	0.971598	0.969425	0.971388	0.964466	0.977516	0.979039	0.970497	0.967292	0.970454	0.971241	0.975707	0.970446	0.966679	0.976928	0.964727	0.967013	0.979716	0.967201	0.969134	0.983086	0.968496	0.969361	0.972375
Warning! Results should be treated with caution given the following:
There is 7% missing data at the locus 'A(B)024' in the population 'PS!
There is 6% missing data at the locus 'A088' in the population 'PZ!
There is 10% missing data at the locus 'AP043' in the population 'HO!
There is 31% missing data at the locus 'AP043' in the population 'OP!
There is 9% missing data at the locus 'AP043' in the population 'PS!
There is 6% missing data at the locus 'AP043' in the population 'PT!
There is 13% missing data at the locus 'AP043' in the population 'PZ!
There is 13% missing data at the locus 'AP043' in the population 'ST!
There is 6% missing data at the locus 'Ap113' in the population 'PZ!
There is 15% missing data at the locus 'Ap218' in the population 'BK!
There is 46% missing data at the locus 'Ap218' in the population 'BM!
There is 12% missing data at the locus 'Ap218' in the population 'BV!
There is 8% missing data at the locus 'Ap218' in the population 'CL!
There is 8% missing data at the locus 'Ap218' in the population 'CV!
There is 51% missing data at the locus 'Ap218' in the population 'DO!
There is 6% missing data at the locus 'Ap218' in the population 'HO!
There is 8% missing data at the locus 'Ap218' in the population 'JI!
There is 11% missing data at the locus 'Ap218' in the population 'KO!
There is 35% missing data at the locus 'Ap218' in the population 'KT!
There is 9% missing data at the locus 'Ap218' in the population 'LT!
There is 14% missing data at the locus 'Ap218' in the population 'OP!
There is 20% missing data at the locus 'Ap218' in the population 'PA!
There is 12% missing data at the locus 'Ap218' in the population 'PB!
There is 7% missing data at the locus 'Ap218' in the population 'PI!
There is 16% missing data at the locus 'Ap218' in the population 'PS!
There is 8% missing data at the locus 'Ap218' in the population 'PT!
There is 15% missing data at the locus 'Ap218' in the population 'PZ!
There is 17% missing data at the locus 'Ap218' in the population 'RO!
There is 51% missing data at the locus 'Ap218' in the population 'SU!
There is 17% missing data at the locus 'Ap218' in the population 'SY!
There is 13% missing data at the locus 'Ap218' in the population 'TA!
There is 28% missing data at the locus 'Ap218' in the population 'TC!
There is 6% missing data at the locus 'Ap218' in the population 'UL!
There is 20% missing data at the locus 'Ap218' in the population 'ZN!
There is 11% missing data at the locus 'Ap249' in the population 'PZ!
There is 7% missing data at the locus 'A014' in the population 'PS!
There is 6% missing data at the locus 'A014' in the population 'PZ!
There is 20% missing data at the locus 'A079' in the population 'BK!
There is 40% missing data at the locus 'A079' in the population 'CK!
There is 20% missing data at the locus 'A079' in the population 'FM!
There is 20% missing data at the locus 'A079' in the population 'KA!
There is 38% missing data at the locus 'A079' in the population 'KL!
There is 55% missing data at the locus 'A079' in the population 'ME!
There is 9% missing data at the locus 'A079' in the population 'PS!
There is 22% missing data at the locus 'A079' in the population 'PZ!
There is 6% missing data at the locus 'A079' in the population 'RA!
There is 9% missing data at the locus 'A079' in the population 'TA!
There is 7% missing data at the locus 'Ap068' in the population 'PS!
There is 8% missing data at the locus 'Ap068' in the population 'PZ!
There is 6% missing data at the locus 'Ap223' in the population 'CV!
There is 11% missing data at the locus 'Ap223' in the population 'DC!
There is 17% missing data at the locus 'Ap223' in the population 'DO!
There is 8% missing data at the locus 'Ap223' in the population 'CH!
There is 8% missing data at the locus 'Ap223' in the population 'LB!
There is 7% missing data at the locus 'Ap223' in the population 'LN!
There is 8% missing data at the locus 'Ap223' in the population 'NA!
There is 21% missing data at the locus 'Ap223' in the population 'PE!
There is 9% missing data at the locus 'Ap223' in the population 'PS!
There is 8% missing data at the locus 'Ap223' in the population 'PT!
There is 13% missing data at the locus 'Ap223' in the population 'PZ!
There is 9% missing data at the locus 'Ap223' in the population 'RA!
There is 10% missing data at the locus 'Ap223' in the population 'TC!
There is 17% missing data at the locus 'Ap226' in the population 'DO!
There is 6% missing data at the locus 'Ap226' in the population 'LB!
There is 7% missing data at the locus 'Ap226' in the population 'PS!
There is 11% missing data at the locus 'Ap226' in the population 'PZ!
There is 10% missing data at the locus 'Ap226' in the population 'TC!
There is 7% missing data at the locus 'HB-C16-01' in the population 'BM!
There is 23% missing data at the locus 'HB-C16-01' in the population 'BR!
There is 15% missing data at the locus 'HB-C16-01' in the population 'BV!
There is 6% missing data at the locus 'HB-C16-01' in the population 'CK!
There is 40% missing data at the locus 'HB-C16-01' in the population 'CL!
There is 13% missing data at the locus 'HB-C16-01' in the population 'CV!
There is 26% missing data at the locus 'HB-C16-01' in the population 'DO!
There is 8% missing data at the locus 'HB-C16-01' in the population 'FM!
There is 8% missing data at the locus 'HB-C16-01' in the population 'CH!
There is 6% missing data at the locus 'HB-C16-01' in the population 'JE!
There is 24% missing data at the locus 'HB-C16-01' in the population 'JI!
There is 11% missing data at the locus 'HB-C16-01' in the population 'JN!
There is 6% missing data at the locus 'HB-C16-01' in the population 'KL!
There is 12% missing data at the locus 'HB-C16-01' in the population 'KM!
There is 11% missing data at the locus 'HB-C16-01' in the population 'KT!
There is 24% missing data at the locus 'HB-C16-01' in the population 'LB!
There is 16% missing data at the locus 'HB-C16-01' in the population 'LT!
There is 13% missing data at the locus 'HB-C16-01' in the population 'MB!
There is 13% missing data at the locus 'HB-C16-01' in the population 'ME!
There is 19% missing data at the locus 'HB-C16-01' in the population 'NA!
There is 17% missing data at the locus 'HB-C16-01' in the population 'NJ!
There is 13% missing data at the locus 'HB-C16-01' in the population 'OP!
There is 13% missing data at the locus 'HB-C16-01' in the population 'PA!
There is 11% missing data at the locus 'HB-C16-01' in the population 'PB!
There is 7% missing data at the locus 'HB-C16-01' in the population 'PE!
There is 11% missing data at the locus 'HB-C16-01' in the population 'PI!
There is 8% missing data at the locus 'HB-C16-01' in the population 'PR!
There is 21% missing data at the locus 'HB-C16-01' in the population 'PS!
There is 25% missing data at the locus 'HB-C16-01' in the population 'PT!
There is 28% missing data at the locus 'HB-C16-01' in the population 'PZ!
There is 30% missing data at the locus 'HB-C16-01' in the population 'RK!
There is 20% missing data at the locus 'HB-C16-01' in the population 'RO!
There is 6% missing data at the locus 'HB-C16-01' in the population 'SM!
There is 17% missing data at the locus 'HB-C16-01' in the population 'SU!
There is 8% missing data at the locus 'HB-C16-01' in the population 'SY!
There is 23% missing data at the locus 'HB-C16-01' in the population 'TA!
There is 33% missing data at the locus 'HB-C16-01' in the population 'TC!
There is 6% missing data at the locus 'HB-C16-01' in the population 'TR!
There is 8% missing data at the locus 'HB-C16-01' in the population 'VY!
There is 13% missing data at the locus 'HB-C16-01' in the population 'ZN!
There is 10% missing data at the locus 'HB-C16-01' in the population 'ZR!
There is 14% missing data at the locus 'A(B)124' in the population 'DC!
There is 8% missing data at the locus 'A(B)124' in the population 'DO!
There is 8% missing data at the locus 'A(B)124' in the population 'HK!
There is 6% missing data at the locus 'A(B)124' in the population 'KL!
There is 13% missing data at the locus 'A(B)124' in the population 'KV!
There is 11% missing data at the locus 'A(B)124' in the population 'LN!
There is 6% missing data at the locus 'A(B)124' in the population 'ME!
There is 6% missing data at the locus 'A(B)124' in the population 'PH!
There is 23% missing data at the locus 'A(B)124' in the population 'PS!
There is 11% missing data at the locus 'A(B)124' in the population 'PZ!
There is 12% missing data at the locus 'A(B)124' in the population 'RA!
There is 7% missing data at the locus 'A(B)124' in the population 'TA!
There is 12% missing data at the locus 'A(B)124' in the population 'TC!
There is 6% missing data at the locus 'A(B)124' in the population 'VY!
There is 11% missing data at the locus 'AP019' in the population 'HK!
There is 9% missing data at the locus 'AP019' in the population 'KL!
There is 6% missing data at the locus 'AP019' in the population 'KT!
There is 8% missing data at the locus 'AP019' in the population 'KV!
There is 8% missing data at the locus 'AP019' in the population 'LB!
There is 15% missing data at the locus 'AP019' in the population 'MB!
There is 6% missing data at the locus 'AP019' in the population 'PA!
There is 6% missing data at the locus 'AP019' in the population 'PZ!
There is 13% missing data at the locus 'AP019' in the population 'SM!
There is 8% missing data at the locus 'AP019' in the population 'TP!
There is 8% missing data at the locus 'AP019' in the population 'UO!
There is 11% missing data at the locus 'HB-C16-05' in the population 'DC!
There is 6% missing data at the locus 'HB-C16-05' in the population 'HK!
There is 6% missing data at the locus 'HB-C16-05' in the population 'RA!
There is 6% missing data at the locus 'A043' in the population 'BK!
There is 22% missing data at the locus 'A043' in the population 'DC!
There is 6% missing data at the locus 'A043' in the population 'CH!
There is 8% missing data at the locus 'A043' in the population 'JE!
There is 11% missing data at the locus 'A043' in the population 'JN!
There is 11% missing data at the locus 'A043' in the population 'KT!
There is 6% missing data at the locus 'A043' in the population 'KV!
There is 22% missing data at the locus 'A043' in the population 'LB!
There is 6% missing data at the locus 'A043' in the population 'NB!
There is 9% missing data at the locus 'A043' in the population 'NJ!
There is 6% missing data at the locus 'A043' in the population 'OV!
There is 6% missing data at the locus 'A043' in the population 'PHA!
There is 8% missing data at the locus 'A043' in the population 'PJ!
There is 11% missing data at the locus 'A043' in the population 'PR!
There is 21% missing data at the locus 'A043' in the population 'PS!
There is 9% missing data at the locus 'A043' in the population 'RA!
There is 11% missing data at the locus 'A043' in the population 'RO!
There is 7% missing data at the locus 'A043' in the population 'TC!
There is 6% missing data at the locus 'A043' in the population 'VY!
There is 8% missing data at the locus 'Ap049' in the population 'JE!
There is 8% missing data at the locus 'Ap049' in the population 'JN!
There is 6% missing data at the locus 'Ap049' in the population 'KO!
There is 8% missing data at the locus 'Ap049' in the population 'KT!
There is 20% missing data at the locus 'Ap049' in the population 'LB!
There is 11% missing data at the locus 'Ap049' in the population 'NJ!
There is 8% missing data at the locus 'Ap049' in the population 'PR!
There is 9% missing data at the locus 'Ap049' in the population 'PS!
There is 8% missing data at the locus 'Ap049' in the population 'PZ!
There is 6% missing data at the locus 'Ap049' in the population 'RA!
There is 15% missing data at the locus 'Ap049' in the population 'RO!
There is 8% missing data at the locus 'Ap049' in the population 'VS!
There is 6% missing data at the locus 'Ap049' in the population 'VY!
There is 8% missing data at the locus 'Ap049' in the population 'ZL!
There is 6% missing data at the locus 'Ap288' in the population 'CH!
There is 6% missing data at the locus 'Ap288' in the population 'KV!
There is 8% missing data at the locus 'Ap288' in the population 'LB!
There is 11% missing data at the locus 'Ap288' in the population 'NJ!
There is 8% missing data at the locus 'Ap288' in the population 'PJ!
There is 21% missing data at the locus 'Ap288' in the population 'PS!
There is 20% missing data at the locus 'Ap288' in the population 'PZ!
There is 6% missing data at the locus 'Ap288' in the population 'RA!
There is 24% missing data at the locus 'Ap288' in the population 'RO!
There is 6% missing data at the locus 'Ap288' in the population 'SY!
There is 15% missing data at the locus 'Ap288' in the population 'UO!
There is 11% missing data at the locus 'Ap288' in the population 'VS!
There is 8% missing data at the locus 'Ap288' in the population 'ZL!
[truncated: 28 more columns]

## Sheet:  FstP
1	77						Fst > 0.02
Title line:"Hives"	Hives	Pairwise Population Fst Values
BE	BI	BK	BM	BN	BR	BV	CB	CK	CL	CR	CV	DC	DO	FM	HB	HK	HO	CH	JC	JE	JH	JI	JN	KI	KH	KD	KM	KO	KT	KV	LI	LN	LT	MB	ME	MO	NA	NB	NJ	OC	OP	OV	PU	PB	PE	PY	PHA	PI	PJ
0
0.011025	0
0.0111268	0.01276	0
0.0115922	0.0173154	0.0143703	0
0.0128356	0.0106587	0.0147622	0.0151304	0
0.00870078	0.0111125	0.0128243	0.0167578	0.0149042	0
0.0145312	0.0112479	0.0128297	0.0159471	0.0116348	0.0142576	0
0.00995623	0.0099687	0.012705	0.0166109	0.0103995	0.0146584	0.0122584	0
0.0141993	0.0126606	0.0109994	0.0158834	0.0113969	0.0135937	0.0127596	0.00914194	0
0.00969186	0.0130688	0.0135887	0.014904	0.0146204	0.00870865	0.0124879	0.0140243	0.0116321	0
0.010474	0.0142116	0.00752792	0.0115294	0.0120608	0.0147328	0.015136	0.012605	0.0136742	0.015962	0
0.0124551	0.0117391	0.012308	0.0190747	0.0141213	0.00892795	0.0120102	0.015478	0.0130464	0.00894721	0.0152965	0
0.0142228	0.0220642	0.0186315	0.0200922	0.0192635	0.016948	0.0200187	0.0180571	0.0223648	0.0213438	0.0178259	0.0194844	0
0.0103315	0.0134036	0.0127798	0.0136197	0.0105297	0.0121665	0.0134287	0.0111075	0.0111229	0.01095	0.0107874	0.0120252	0.0168606	0
0.0113879	0.0139518	0.0116318	0.0114449	0.00956943	0.0127901	0.0106371	0.012594	0.0105752	0.0129369	0.0115188	0.0115922	0.0160881	0.0118468	0
0.0126578	0.0112468	0.0100337	0.0173796	0.0130118	0.0127646	0.0131216	0.0121174	0.0105865	0.012798	0.0104884	0.0127919	0.0211095	0.0149608	0.0115911	0
0.0116131	0.0115187	0.00955314	0.0166754	0.0131919	0.0104923	0.0172813	0.0142445	0.0121472	0.0123482	0.010793	0.0101771	0.0221902	0.0104302	0.0117355	0.0119215	0
0.0123237	0.0117403	0.0142412	0.0146131	0.00919222	0.0124984	0.0114206	0.013071	0.0100448	0.00753416	0.0139542	0.00953545	0.0172933	0.0100958	0.00953114	0.0122279	0.0119349	0
0.00923143	0.0114604	0.0128604	0.0152467	0.0126687	0.00804216	0.012662	0.0166559	0.0140052	0.0113722	0.0147098	0.00870183	0.0191708	0.0115063	0.0105388	0.0134716	0.00995168	0.0105749	0
0.0124212	0.0115282	0.0123344	0.0151494	0.0128917	0.0120752	0.0158309	0.012195	0.00897683	0.0116591	0.0129242	0.0143439	0.020389	0.0112176	0.0115397	0.0117491	0.0136209	0.0122377	0.0124088	0
0.0115172	0.0152183	0.0158684	0.018572	0.00975049	0.0153836	0.0107252	0.0133772	0.0158523	0.0132	0.0153994	0.0107265	0.0187291	0.0117708	0.0115084	0.0167135	0.014472	0.0101302	0.0120804	0.0196009	0
0.0100987	0.0109172	0.0104122	0.0150339	0.00993072	0.0133328	0.0125151	0.00965073	0.00830634	0.0109454	0.0107598	0.0112854	0.0175645	0.0108612	0.00836184	0.00936128	0.0121443	0.0106102	0.0118632	0.00837895	0.0127561	0
0.0113833	0.0128133	0.00928723	0.011308	0.0141662	0.0127447	0.0118739	0.0109637	0.0136451	0.0151042	0.0093655	0.0145624	0.0184894	0.0115353	0.0122645	0.0115529	0.012322	0.0127527	0.013454	0.0104008	0.0177834	0.0148445	0
0.00850273	0.0132582	0.0103918	0.012624	0.0131407	0.0090412	0.0132719	0.0112349	0.0114462	0.00881514	0.00911466	0.0120398	0.0187143	0.0101073	0.00940481	0.0102098	0.00958441	0.0117451	0.012166	0.009172	0.0136383	0.00829732	0.0105805	0
0.00975972	0.0100165	0.012046	0.0125231	0.00942042	0.0108884	0.00886932	0.0101715	0.00889545	0.00932382	0.0101879	0.00997651	0.0189386	0.00712982	0.0103119	0.0105975	0.00993145	0.00895727	0.00802016	0.0112306	0.00986508	0.00872256	0.012367	0.00971888	0
0.0103021	0.00694276	0.00754028	0.0158144	0.0114938	0.0106135	0.00958699	0.00850437	0.00710433	0.00939355	0.0103569	0.00887531	0.0194382	0.00977299	0.00890909	0.00859537	0.00876086	0.0105888	0.011249	0.00932357	0.0116988	0.00729701	0.0109036	0.00781023	0.00865098	0
0.0141038	0.0150994	0.0142216	0.0216148	0.0172468	0.0136402	0.018733	0.0205257	0.0168647	0.015399	0.0164054	0.0135327	0.0240293	0.017173	0.015071	0.0141629	0.0117169	0.0131322	0.0131073	0.0146471	0.0185739	0.0126519	0.015123	0.0136694	0.0163355	0.0146969	0
0.00933798	0.0109566	0.00988297	0.0121538	0.0114025	0.011645	0.0103559	0.0125148	0.0112427	0.0109661	0.0129382	0.0104428	0.0166369	0.00925211	0.00903336	0.0134791	0.0101807	0.00984687	0.00976393	0.0131664	0.01138	0.00882724	0.0124923	0.00964165	0.0102947	0.00809143	0.0131043	0
0.0120044	0.0139823	0.0117743	0.0160813	0.0144002	0.0143258	0.0157487	0.0120594	0.0096145	0.0110509	0.0115097	0.0150456	0.0200652	0.0114972	0.0134197	0.0134427	0.0122238	0.00984818	0.0153405	0.0128083	0.0137362	0.0127902	0.0144881	0.0107562	0.00915703	0.00964866	0.0203329	0.0139792	0
0.00737508	0.0124808	0.0131224	0.0130302	0.0102189	0.00950393	0.0126003	0.00971047	0.0108687	0.0108398	0.0130301	0.0124316	0.0140973	0.00880226	0.0094557	0.0138513	0.0117424	0.0113885	0.00938419	0.0111925	0.0118642	0.0117624	0.0122936	0.00991131	0.00817637	0.00922549	0.0186922	0.0113304	0.0105456	0
0.0113149	0.0132216	0.014049	0.022882	0.0159455	0.0132053	0.0135574	0.0128027	0.0154268	0.015383	0.0185985	0.012763	0.0216698	0.014501	0.0189551	0.0175134	0.0158923	0.016696	0.012869	0.0190949	0.0119489	0.0160673	0.0170519	0.0168338	0.0118619	0.011584	0.0230609	0.0132446	0.0158705	0.0115229	0
0.00841783	0.0108411	0.010521	0.013289	0.00998668	0.00768036	0.012705	0.00919334	0.00968037	0.0104554	0.0112961	0.00989041	0.0145754	0.0109488	0.0107175	0.0119373	0.0109985	0.0113493	0.00954774	0.011305	0.0107797	0.0100234	0.0113061	0.00933805	0.00965461	0.00849145	0.015647	0.0105336	0.0107145	0.00725354	0.0108556	0
0.0086743	0.014075	0.00779789	0.0118954	0.0138768	0.00982077	0.0129543	0.0145602	0.0118569	0.0110938	0.00811655	0.0105726	0.0149877	0.00964748	0.0094629	0.0112201	0.00832533	0.0123073	0.00916329	0.0137925	0.0147401	0.0120547	0.0116065	0.00890721	0.00995607	0.00862944	0.0147022	0.00738146	0.0125149	0.00924853	0.0132277	0.00956993	0
0.0115092	0.0132803	0.0184867	0.0207972	0.0127311	0.0121029	0.0153998	0.0121613	0.0166099	0.0129275	0.0168692	0.0112292	0.0184548	0.012056	0.0145141	0.0143159	0.0138057	0.0114708	0.0124535	0.0136539	0.0146354	0.0114616	0.0133922	0.0122985	0.00967685	0.0141498	0.0123598	0.0149505	0.0163085	0.0110248	0.0167152	0.0117332	0.0167338	0
0.00971198	0.0150404	0.0117586	0.0139087	0.0133706	0.0112954	0.0111212	0.0119645	0.0128458	0.0120308	0.0109621	0.00971087	0.012896	0.0117289	0.0111705	0.0126466	0.0138862	0.0114196	0.0106074	0.0152726	0.0121633	0.0106145	0.0133738	0.00994576	0.00810911	0.0128716	0.0156856	0.0115737	0.0121134	0.00941968	0.0149513	0.0101824	0.00983203	0.0101191	0
0.00963241	0.0112103	0.00951349	0.0140779	0.0104911	0.00987526	0.0131192	0.00973393	0.00947724	0.0123819	0.01075	0.0117764	0.015521	0.011333	0.0112745	0.00951104	0.0109403	0.0109436	0.0118489	0.00889127	0.0150108	0.00885486	0.00937283	0.00862302	0.00913974	0.00927064	0.0110137	0.00990244	0.0119256	0.0111989	0.0148537	0.00902942	0.0113556	0.0112503	0.0107924	0
0.00965875	0.0152521	0.009757	0.0124051	0.012574	0.0143997	0.0137417	0.00883445	0.0103112	0.0112915	0.00964306	0.0138894	0.0156908	0.0102309	0.0103313	0.0100935	0.0130921	0.0118814	0.0160539	0.0102553	0.0144684	0.00786204	0.0110651	0.00778113	0.0101054	0.0094881	0.0161052	0.0127233	0.0121467	0.0111643	0.0179099	0.0103528	0.010923	0.0130464	0.0107091	0.00771212	0
0.0104439	0.00967878	0.0103692	0.0170292	0.0127512	0.00875553	0.00997584	0.0136543	0.0111968	0.00885694	0.0122301	0.00685228	0.0187815	0.0108995	0.0110847	0.0109966	0.0100287	0.0101176	0.00864985	0.0104309	0.0120948	0.00845096	0.0123782	0.00922824	0.00919051	0.00739223	0.0095975	0.00855465	0.0140374	0.0106412	0.0148999	0.00937342	0.00962396	0.0110937	0.0102153	0.010645	0.0139061	0
0.00816273	0.0148145	0.013264	0.013228	0.00943604	0.0121302	0.0141859	0.0117025	0.0119367	0.00955751	0.0113561	0.012036	0.0158769	0.00963536	0.0114176	0.0160567	0.011864	0.00994131	0.0105943	0.0138849	0.00866503	0.010783	0.015345	0.0109606	0.00918021	0.0112684	0.018562	0.0103735	0.00914238	0.00771431	0.011989	0.00750062	0.0102654	0.0139024	0.0105812	0.0120708	0.0115663	0.0130584	0
0.00924047	0.00973504	0.00985877	0.0125948	0.0104938	0.0113423	0.00978378	0.0115004	0.0117717	0.0121469	0.0113108	0.0101843	0.0172928	0.0109996	0.00942609	0.0114967	0.00875094	0.0100097	0.010532	0.0124687	0.0106521	0.0115443	0.00824082	0.0107927	0.0102671	0.00889862	0.0134079	0.0104224	0.0129783	0.00922583	0.0133806	0.00891279	0.0100475	0.0140081	0.0126054	0.0107176	0.0111094	0.0100838	0.0109154	0
0.00988518	0.00923164	0.00774726	0.0127521	0.0125307	0.0109891	0.0105903	0.0119375	0.0100399	0.00972494	0.00988525	0.00978812	0.018926	0.0107091	0.0106608	0.00912372	0.00732228	0.0094939	0.0110236	0.0115768	0.0132658	0.00872705	0.00874822	0.00719585	0.00953216	0.00630862	0.0114144	0.00657447	0.0120818	0.0118673	0.0137686	0.0100304	0.0071146	0.0138637	0.0127479	0.00932597	0.0101779	0.00874536	0.0112088	0.00696892	0
0.0129811	0.0133557	0.0139677	0.0157142	0.012701	0.0144109	0.00751875	0.00996028	0.0135198	0.0127099	0.0149582	0.0126794	0.0170088	0.0136927	0.0111207	0.0132821	0.0184413	0.0107892	0.0151078	0.0148138	0.011901	0.0134692	0.00924964	0.0136094	0.0127595	0.01218	0.0180863	0.0152507	0.0177155	0.0126576	0.0148228	0.0105365	0.014473	0.014059	0.0125085	0.0143461	0.0121815	0.0130566	0.0138874	0.00909515	0.0116697	0
0.0113298	0.0105467	0.0103868	0.015954	0.0139169	0.0107111	0.0113569	0.0140867	0.0129234	0.0136871	0.0117686	0.011178	0.0181319	0.0142387	0.0107196	0.0112265	0.0114495	0.0126951	0.0111925	0.0158639	0.0144594	0.00842402	0.0142948	0.00920229	0.00940782	0.0091855	0.0131982	0.00917221	0.0156483	0.0142822	0.0153345	0.0111653	0.00989225	0.0138496	0.0112452	0.0102024	0.011763	0.0102996	0.0143972	0.0115507	0.00777631	0.0142496	0
0.0086981	0.0110574	0.00802035	0.0141942	0.0121091	0.00798031	0.0122966	0.0137878	0.0111743	0.0107879	0.00998222	0.00862968	0.0187102	0.0108651	0.010073	0.0102022	0.00755055	0.0112424	0.0073281	0.00996019	0.0123273	0.0102296	0.00913834	0.00918026	0.0103847	0.0085338	0.00926065	0.00902008	0.0148278	0.0101266	0.0130017	0.00784776	0.00731747	0.013622	0.0124552	0.0102652	0.0125169	0.00654532	0.0111668	0.00716502	0.00672229	0.0109357	0.0117646	0
0.0154892	0.0163186	0.0148436	0.0195578	0.0123193	0.0161324	0.0174971	0.0139181	0.0114913	0.0150298	0.0131485	0.0136832	0.0214746	0.0134097	0.0135779	0.0148279	0.013716	0.0109335	0.0140101	0.013553	0.0172464	0.0117595	0.0166786	0.0159051	0.0111943	0.0131068	0.0149267	0.0144489	0.0142053	0.0154411	0.0199357	0.0125642	0.0149843	0.0131647	0.0131823	0.0120538	0.013959	0.0115345	0.0138304	0.0179981	0.0163663	0.0186768	0.0158064	0.0151001	0
0.00881176	0.0107525	0.00865607	0.0127222	0.0103903	0.00971451	0.00764961	0.010011	0.0106948	0.0111821	0.0106798	0.0116348	0.0160982	0.0127151	0.00747572	0.00672489	0.0118947	0.0101572	0.0104914	0.0109308	0.0115171	0.00660107	0.00949111	0.00764471	0.00893874	0.00773295	0.0123824	0.00897282	0.0140561	0.00950786	0.0124918	0.00951378	0.00997433	0.0113959	0.00944268	0.00754395	0.00861801	0.0100098	0.0114686	0.00785976	0.00688917	0.00859055	0.00773375	0.00820366	0.0159615	0
0.00926978	0.0118368	0.00913026	0.016354	0.0113912	0.0105224	0.0110165	0.00835485	0.00973883	0.010023	0.00980107	0.0101398	0.0185586	0.00877412	0.0125882	0.0102179	0.00956838	0.010606	0.0126728	0.0102378	0.0124187	0.00746571	0.00959332	0.00676909	0.00852195	0.00749687	0.013177	0.00843802	0.0127533	0.0112052	0.0108291	0.00908753	0.0100442	0.0113142	0.01159	0.00831245	0.00719159	0.00855432	0.0108575	0.0104288	0.00717476	0.011459	0.0097383	0.00846777	0.0117801	0.0078112	0
0.0123583	0.0160514	0.0137629	0.0169225	0.0135564	0.015739	0.0163544	0.0100289	0.0123431	0.0181769	0.0122189	0.0169098	0.0113672	0.00895224	0.0149356	0.0181228	0.0170167	0.0136911	0.0175012	0.0139301	0.0159762	0.0140928	0.0123132	0.0163499	0.0131177	0.0131609	0.0232969	0.0137365	0.0133265	0.00962344	0.0147766	0.00970172	0.0125512	0.0170001	0.0140252	0.012587	0.0116565	0.0155446	0.011333	0.0118247	0.0143709	0.0130004	0.0177599	0.0141186	0.0179651	0.0148657	0.0121713	0
0.00868043	0.01205	0.012308	0.0142623	0.0110059	0.0107309	0.00900974	0.00839523	0.0105963	0.0106675	0.0116621	0.0127251	0.01727	0.0101003	0.0118869	0.012423	0.0135778	0.0104204	0.0113215	0.0131031	0.0121086	0.0104564	0.011611	0.0100441	0.00753587	0.0102626	0.0178928	0.0109397	0.0127329	0.00868071	0.0106808	0.0108508	0.0107371	0.0126074	0.00941192	0.0099206	0.00994185	0.0109585	0.0103201	0.0100447	0.0109767	0.0109972	0.0118944	0.0111715	0.0148887	0.00914	0.00805164	0.0124783	0
0.00743644	0.0134788	0.00986719	0.0136968	0.0132495	0.00928413	0.0115064	0.014131	0.0116073	0.00998713	0.0108914	0.0095903	0.0140315	0.0106411	0.0101668	0.00997816	0.0123754	0.00942371	0.00860622	0.0132467	0.0134344	0.00945647	0.0118268	0.00975807	0.00911608	0.0101939	0.0116336	0.007954	0.0135814	0.0112021	0.014518	0.0103679	0.00751271	0.0121968	0.00862751	0.00888755	0.0107577	0.00872344	0.0122452	0.0114577	0.00896817	0.012929	0.00960747	0.00869153	0.0121444	0.00850333	0.00899488	0.015112	0.010439	0
0.010575	0.0106932	0.0110361	0.0145307	0.0101369	0.0111741	0.0109746	0.0123852	0.0118614	0.0115988	0.0113719	0.0111213	0.0152616	0.00905524	0.0114485	0.0122905	0.010984	0.0111071	0.0090601	0.0132542	0.01219	0.0116639	0.0123978	0.0132754	0.0097675	0.00911626	0.0159625	0.00965377	0.0124711	0.009026	0.0131829	0.00846221	0.00904064	0.0144152	0.0121878	0.0121037	0.0135629	0.00929057	0.0105966	0.00992616	0.0102496	0.0125381	0.0129308	0.00828945	0.0114198	0.0109448	0.0114	0.0124183	0.0110892	0.00946039
0.0113808	0.00928629	0.010516	0.0156912	0.0107462	0.0127478	0.0122452	0.0112541	0.00806686	0.00989482	0.0137382	0.00926733	0.020011	0.0114587	0.00834876	0.0104187	0.0103436	0.00779433	0.010547	0.0103115	0.012327	0.00826314	0.0123824	0.0116163	0.010582	0.005938	0.0103815	0.00909207	0.0121004	0.0108487	0.0160985	0.00968758	0.0112131	0.0125585	0.0135811	0.0099748	0.0112261	0.007357	0.0115694	0.00933573	0.00820287	0.0117902	0.0116815	0.00935915	0.00989728	0.0097367	0.0106431	0.0151885	0.0117748	0.00992511
0.010788	0.0161053	0.0123469	0.0161203	0.0160663	0.0142397	0.0122561	0.0130931	0.0125413	0.0100779	0.0138424	0.0119353	0.018506	0.0116361	0.0148662	0.0144426	0.0153628	0.0115017	0.0121033	0.0139064	0.0127309	0.0102898	0.015573	0.00987161	0.00904366	0.0109599	0.0188432	0.011966	0.0128878	0.0104974	0.0157165	0.0117799	0.0132389	0.0151004	0.0083461	0.0125609	0.0105979	0.0108	0.0108174	0.0133724	0.0122298	0.0135759	0.0128119	0.0137099	0.0149861	0.0106084	0.00954046	0.0157065	0.011431	0.0102416
0.01365	0.0128819	0.0159809	0.0223266	0.013595	0.0112209	0.0130982	0.0161044	0.0167939	0.0123453	0.0167399	0.0127187	0.0256278	0.0166899	0.0141265	0.0130337	0.0144356	0.0128456	0.0114752	0.0144586	0.0157064	0.011033	0.0161301	0.0115009	0.0108723	0.0135823	0.0105887	0.0149649	0.0188192	0.0146227	0.0183048	0.0152198	0.0165149	0.0103633	0.0115547	0.0109081	0.0167179	0.00984568	0.0169721	0.0141444	0.0137289	0.0157009	0.0127543	0.0117842	0.0165923	0.00926074	0.0132373	0.0229821	0.0138864	0.0122261
0.0132315	0.011352	0.0154488	0.0213026	0.0116133	0.0132814	0.0157789	0.0122409	0.0145677	0.0154889	0.0125103	0.0146125	0.0222094	0.011822	0.0180495	0.0144735	0.0131411	0.0136266	0.0142466	0.0134174	0.0129787	0.0142194	0.014244	0.0117547	0.0106855	0.0113359	0.0181305	0.0176361	0.0140627	0.0134502	0.013215	0.0112197	0.0164171	0.0125605	0.0144512	0.0128589	0.0155242	0.0132557	0.0125467	0.0121459	0.0130231	0.0142571	0.0154006	0.0122147	0.0164377	0.013712	0.0118483	0.0167709	0.0127066	0.0154148
0.0102342	0.0175282	0.0130639	0.0138168	0.0136594	0.0120654	0.0131545	0.0140835	0.0148344	0.014221	0.00998924	0.0126298	0.0124297	0.00941095	0.0126668	0.0137539	0.0122288	0.0127722	0.0127818	0.0164921	0.0126882	0.0129896	0.0120978	0.0102996	0.00906321	0.0134907	0.0167197	0.0104756	0.0133984	0.0106408	0.0147622	0.0117512	0.00833083	0.0125648	0.00841942	0.0111921	0.0113369	0.0127932	0.0110047	0.0103695	0.0111569	0.0144279	0.0112912	0.0109862	0.0171094	0.0108254	0.00979	0.0120988	0.010107	0.00955153
0.0140307	0.0122201	0.0104237	0.017486	0.014337	0.0123605	0.0111125	0.0149211	0.0117625	0.0118424	0.0100713	0.010986	0.0199167	0.0114041	0.013594	0.0103624	0.0114831	0.0116575	0.0111861	0.00981809	0.0158126	0.0119212	0.0106929	0.0109917	0.0109033	0.00881261	0.0133289	0.0125912	0.014523	0.0143495	0.0170879	0.010608	0.0109693	0.015513	0.012613	0.0109984	0.01249	0.00689845	0.0147258	0.0115912	0.0100745	0.013232	0.0140256	0.00868417	0.0128483	0.0109849	0.00853491	0.0152938	0.0126249	0.0104405
0.00893158	0.0110707	0.0111751	0.015744	0.00854404	0.0103386	0.0117397	0.00829535	0.00919027	0.00914319	0.0109546	0.00980167	0.0152789	0.00806253	0.0117839	0.0118096	0.0118966	0.00881024	0.0118184	0.00983634	0.00952574	0.00913067	0.0118053	0.00970443	0.00892444	0.00724945	0.0142035	0.00936023	0.00945866	0.00783624	0.00953202	0.00767568	0.0107841	0.0107838	0.00987794	0.00887093	0.009175	0.00929552	0.00701688	0.0101822	0.00977169	0.0114973	0.0123249	0.00989784	0.0101131	0.00928624	0.00655505	0.00957926	0.00855669	0.0111003
0.0130257	0.0154265	0.0102212	0.0154938	0.0143979	0.0144445	0.0146685	0.0174187	0.0135183	0.0112296	0.0117555	0.0104503	0.0238972	0.0120236	0.0124665	0.0140339	0.0119304	0.0121422	0.0144174	0.0125944	0.0161957	0.00978511	0.0136043	0.0109071	0.0103458	0.0105288	0.0125344	0.0112568	0.0156163	0.0149938	0.0201206	0.0153097	0.0136983	0.0151426	0.0124119	0.010866	0.0110163	0.00995014	0.013097	0.013034	0.0106766	0.0179269	0.011564	0.0117677	0.0134025	0.0111834	0.00894294	0.0193906	0.0149199	0.0101603
0.0125868	0.0140882	0.0123835	0.0159639	0.010671	0.0185272	0.0131931	0.00915118	0.01381	0.0145652	0.00943253	0.0158162	0.0230601	0.0115443	0.0142484	0.0130572	0.014357	0.0124339	0.0190187	0.0142083	0.0126066	0.0115028	0.0122534	0.0125804	0.0115532	0.0112908	0.02003	0.0129659	0.0145388	0.0149811	0.0181643	0.014531	0.0155091	0.0153827	0.0146274	0.0132278	0.00954631	0.015596	0.0112218	0.0117364	0.0109036	0.0132026	0.0160519	0.0140763	0.0159866	0.0120067	0.0101465	0.0153252	0.010495	0.0147986
0.010016	0.0116337	0.0130622	0.0141044	0.00951944	0.0124709	0.0118422	0.0121508	0.0136508	0.0112471	0.0124847	0.0125002	0.018673	0.011711	0.0104064	0.0140032	0.0142861	0.0106169	0.010104	0.0101243	0.0130569	0.0115973	0.0121236	0.0109559	0.0102688	0.0103953	0.0176388	0.0114506	0.0155329	0.0108376	0.0145252	0.0119085	0.012015	0.0140631	0.0117583	0.0123711	0.0134521	0.0105985	0.011416	0.0111926	0.0128606	0.0114279	0.0150497	0.0107387	0.0148901	0.0105075	0.0115507	0.0153596	0.010841	0.0116621
0.0100161	0.00982517	0.0109283	0.0162594	0.0111933	0.0090762	0.00894808	0.0106487	0.010328	0.00732489	0.0146995	0.00851393	0.018858	0.0108892	0.0107137	0.0121464	0.0110289	0.00919212	0.00987521	0.0107829	0.0118535	0.0093997	0.0121444	0.00812377	0.00755859	0.00754335	0.0126526	0.00846407	0.0119475	0.00972732	0.0120142	0.00974787	0.0110804	0.010053	0.00886122	0.00942934	0.0121631	0.00693491	0.0102014	0.0106674	0.00808366	0.0106161	0.0103796	0.00931181	0.0129996	0.00857988	0.0083558	0.0166814	0.0111596	0.00851592
0.0119033	0.0111311	0.0136221	0.0175246	0.0130996	0.0107198	0.0124424	0.0080194	0.00818108	0.0108965	0.015084	0.0115794	0.0198294	0.0103462	0.0135634	0.0128726	0.0134061	0.0110118	0.0126282	0.0102684	0.0139009	0.0128486	0.0122908	0.0113895	0.0103601	0.0080913	0.0189417	0.0142054	0.011541	0.00831219	0.0129371	0.00852635	0.0133477	0.0118442	0.0132014	0.0118304	0.0121603	0.0101338	0.0124374	0.0111861	0.0124627	0.0112147	0.0163759	0.0112087	0.0125888	0.012141	0.0100071	0.0123453	0.00879234	0.0130448
0.0148535	0.0145842	0.0151402	0.0206938	0.0176157	0.012078	0.0125303	0.0197049	0.0180598	0.0157685	0.0184355	0.0109951	0.0231898	0.0173435	0.0127763	0.0130172	0.0150389	0.014973	0.0122468	0.017831	0.0160771	0.013562	0.0135718	0.012512	0.0159604	0.0123646	0.0107567	0.0124172	0.0236103	0.0180145	0.0171651	0.014838	0.0134187	0.015292	0.0155123	0.0138988	0.0190615	0.0104638	0.0193241	0.0115674	0.0105355	0.0116337	0.0112795	0.00895263	0.0213629	0.00901261	0.013613	0.023658	0.0157462	0.0121025
0.0104437	0.0119683	0.0111054	0.0138785	0.0122023	0.0166475	0.0142534	0.00760257	0.0105716	0.0127449	0.00982884	0.0161362	0.0177316	0.0103797	0.0130541	0.0134338	0.0139335	0.0122307	0.0175121	0.0131998	0.0167641	0.010004	0.0129042	0.0107221	0.010755	0.009271	0.0195065	0.0115191	0.0133596	0.0113645	0.0160125	0.01132	0.0104664	0.0147593	0.0120897	0.0117984	0.00932615	0.012293	0.0119839	0.0133263	0.0114248	0.0126113	0.0118877	0.0155315	0.0126363	0.0114104	0.00930342	0.0113617	0.00946839	0.0128976
0.0137891	0.0136866	0.0147522	0.0163119	0.0131436	0.0116562	0.0175248	0.0143864	0.0114462	0.0117258	0.0121671	0.0140638	0.0218987	0.0109157	0.0130066	0.0110326	0.0117777	0.0120551	0.0152545	0.0100623	0.0176176	0.0108456	0.0133814	0.00905225	0.0100151	0.0109924	0.0149658	0.01528	0.0110685	0.0149049	0.0214143	0.0124646	0.0149467	0.0133343	0.0123179	0.0085716	0.0113957	0.0130347	0.0142273	0.0141233	0.0124865	0.0172694	0.0145716	0.0125322	0.0143217	0.0128229	0.0120609	0.0176473	0.0151758	0.0130029
0.0110802	0.0107039	0.0112049	0.0187371	0.0103934	0.0115917	0.0132627	0.0126422	0.0105	0.0106601	0.0117119	0.00983361	0.0175128	0.0104218	0.0111008	0.0105197	0.00995397	0.00851676	0.00965538	0.0108833	0.0137434	0.00819624	0.0127243	0.0121263	0.00857296	0.00856975	0.0110993	0.0107417	0.0132545	0.0126203	0.0142275	0.0114618	0.0112962	0.0110325	0.0113536	0.00957843	0.0133992	0.00959299	0.0103902	0.0115892	0.0096724	0.0131726	0.0129079	0.00884244	0.0107241	0.00925964	0.008575	0.0152828	0.0109325	0.00775055
0.0134671	0.0121613	0.00965198	0.0151668	0.0125352	0.0150451	0.0110107	0.0102208	0.0100633	0.0126663	0.00996894	0.0124994	0.0187347	0.012126	0.0126609	0.0118048	0.0137243	0.0113657	0.0139492	0.0120874	0.0172076	0.0101891	0.0113928	0.0113436	0.00943063	0.00930177	0.016712	0.0116511	0.0139974	0.0139267	0.0177392	0.0110313	0.0109854	0.0152309	0.00976026	0.0102566	0.0103487	0.00964843	0.0138282	0.013988	0.0105643	0.0128445	0.0111257	0.0126381	0.00854378	0.0113222	0.00960394	0.0149865	0.0107618	0.00970935
0.0102366	0.0123451	0.0111504	0.0149836	0.0131844	0.0110644	0.0146902	0.0124069	0.0117212	0.0100553	0.0124027	0.0132123	0.0198889	0.0141431	0.0125082	0.0127407	0.012607	0.011222	0.0110681	0.0106139	0.0158813	0.00934897	0.012981	0.00986135	0.0110945	0.0101349	0.0122179	0.00967035	0.0153891	0.0125661	0.0162209	0.0113753	0.0114848	0.0140096	0.0109222	0.00799312	0.0117023	0.00956707	0.0121678	0.0154715	0.0101076	0.0160995	0.0109702	0.0109631	0.010283	0.00917215	0.00996739	0.0182254	0.0121447	0.0103391
0.0114376	0.0160982	0.0118468	0.0152347	0.0135885	0.0127569	0.015493	0.0156328	0.0154687	0.0145846	0.0142175	0.0179488	0.0217713	0.0139238	0.0150894	0.0157155	0.0152978	0.0139367	0.0140938	0.0141514	0.0150128	0.0144185	0.0142951	0.0127968	0.0133752	0.0153236	0.0163165	0.0151558	0.0161894	0.0143341	0.015739	0.0141903	0.0149995	0.0178788	0.014711	0.0120835	0.0120475	0.0178004	0.0121931	0.0122024	0.0136716	0.0141887	0.015609	0.0113481	0.021739	0.0105161	0.0122696	0.017515	0.0110013	0.013702
0.0146523	0.0145213	0.01606	0.0196061	0.0152229	0.0144176	0.017463	0.0170402	0.0127079	0.0149386	0.0154312	0.0128567	0.0214686	0.0128036	0.0171088	0.0158568	0.014488	0.0116169	0.0141275	0.0106132	0.0184167	0.0118321	0.0133443	0.0135744	0.0124072	0.0130265	0.00939044	0.0124085	0.0166263	0.0171151	0.019969	0.013801	0.0160233	0.0112882	0.0145937	0.0087421	0.0155163	0.0099011	0.0176044	0.0144005	0.0121904	0.0185888	0.0140716	0.0119355	0.0128039	0.0135272	0.0122435	0.016786	0.0162725	0.0114767
0.0143999	0.0151563	0.0154494	0.0216549	0.0130722	0.0156938	0.0190818	0.0171294	0.0150173	0.0166954	0.0147197	0.0142888	0.018367	0.0118758	0.015345	0.0145083	0.010029	0.0132186	0.012377	0.0146581	0.0156283	0.0113467	0.0185019	0.0140989	0.0108977	0.0134129	0.014265	0.0119755	0.015289	0.0136449	0.0175524	0.0125535	0.0118109	0.0123141	0.0141789	0.0134244	0.0156336	0.0112793	0.0138429	0.0152186	0.0123496	0.0223241	0.0138805	0.0118501	0.0125932	0.0140357	0.0122679	0.0168259	0.016291	0.0127964
0.0136455	0.0114911	0.00934102	0.0140195	0.0106334	0.014271	0.00986032	0.0137267	0.0106137	0.0113206	0.0104447	0.0111269	0.0222347	0.0122745	0.00821497	0.0100118	0.0116359	0.0102116	0.012252	0.0122566	0.0131515	0.00788978	0.015417	0.00981103	0.00871328	0.00777242	0.0156263	0.00969184	0.0124847	0.0133209	0.0176071	0.0129214	0.0115864	0.016935	0.0113516	0.0110771	0.0103835	0.00960191	0.0121511	0.0115104	0.0105086	0.0152436	0.00944915	0.0130166	0.0121856	0.00854651	0.0105525	0.018377	0.0119993	0.0108211
0.0111688	0.0131675	0.0122284	0.0154216	0.0132701	0.0140041	0.0118148	0.0106778	0.0113842	0.0121834	0.0117108	0.0131355	0.0166621	0.00875292	0.0131332	0.0131066	0.0143973	0.0111503	0.0148367	0.0122476	0.0141374	0.0130403	0.010126	0.0105728	0.0111378	0.00955275	0.0205428	0.0141155	0.0129501	0.0091208	0.0142137	0.0098418	0.0109476	0.0157709	0.0138514	0.0128823	0.00952852	0.0120193	0.0115076	0.00839085	0.00989156	0.00864079	0.0159789	0.0108467	0.0195939	0.0105289	0.00913736	0.00851479	0.0090877	0.0126773
0.00829497	0.0117888	0.0112752	0.0156846	0.0116529	0.0119754	0.0111697	0.00960147	0.0141185	0.0135573	0.0116682	0.0118903	0.0130514	0.0121343	0.0115559	0.0132164	0.0118367	0.011983	0.012309	0.0155762	0.0118392	0.0132417	0.0100205	0.0130614	0.0109413	0.0102894	0.0173019	0.0111577	0.0131675	0.00921591	0.0103455	0.0090884	0.0102147	0.0127913	0.0109207	0.0110142	0.0110215	0.0126428	0.00965379	0.00847042	0.0112391	0.0107077	0.0141933	0.0107414	0.0154201	0.00949477	0.00887827	0.0109914	0.00853688	0.0106721
0.0123876	0.00984189	0.00695494	0.0149858	0.0105048	0.013581	0.00996324	0.0106644	0.00957187	0.0102781	0.00869485	0.0113295	0.0205959	0.00840429	0.0115625	0.0104929	0.00868596	0.00966759	0.0108276	0.00971199	0.0141766	0.00884346	0.00878772	0.0102501	0.00748191	0.00743289	0.0134963	0.0100898	0.0112344	0.0116785	0.0142315	0.00997021	0.0103324	0.0134389	0.0123554	0.00867727	0.00995607	0.00927741	0.0107813	0.0101887	0.00741024	0.0115103	0.0108239	0.00855009	0.0110008	0.0087922	0.00719856	0.0127795	0.0111664	0.0103746
0.00986144	0.0114322	0.0107428	0.0163166	0.0138326	0.00657729	0.0151087	0.011599	0.0115638	0.00959294	0.0118059	0.00952665	0.0159435	0.00851695	0.0136979	0.0132369	0.00793149	0.00986943	0.00985125	0.0104129	0.0148601	0.0120397	0.0110506	0.00844619	0.00955174	0.00987703	0.0135903	0.010733	0.0114555	0.0101127	0.0130889	0.0080958	0.00909525	0.010044	0.0111693	0.0100653	0.011673	0.00824847	0.0122154	0.0122738	0.00958093	0.0136471	0.0116907	0.00806443	0.0114831	0.0116032	0.00688107	0.0125034	0.0105794	0.0100101
Fst Values below diagonal.
[truncated: 28 more columns]
