# Supplementary material for: Assessing Genetic Diversity and Population Structure of Western Honey Bees in the Czech Republic Using 22 Microsatellite Loci
Source: Insects. 2025 Jan 9;16(1):55. doi: 10.3390/insects16010055 (PMC11766434; doi:10.3390/insects16010055)
Supplement: Supplementary file 1 [file insects-16-00055-s001.zip › Table S7.xlsx]

## Sheet: NeiP
1	77			Nei G.D. > 0,15
Title line:"Flowers"	Flowers	Pairwise Population Matrix of Nei Genetic Distance
BE	BI	BK	BM	BN	BR	BV	CB	CK	CL	CR	CV	DC	DO	FM	HB	HK	HO	CH	JC	JE	JH	JI	JN	KI	KH	KD	KM	KO	KT	KV	LI	LN	LT	MB	ME	MO	NA	NB	NJ	OC	OP	OV	PU	PB	PE	PY	PHA	PI	PJ
0
0.107388	0
0.0709654	0.12611	0
0.0609025	0.141118	0.0807908	0
0.0420462	0.107996	0.0734201	0.0620979	0
0.0841235	0.104993	0.109457	0.105923	0.0858242	0
0.0635911	0.0954455	0.06776	0.0810588	0.063026	0.0978721	0
0.0699156	0.102491	0.0762282	0.0796925	0.0710474	0.0930278	0.0537271	0
0.103311	0.143229	0.121209	0.114486	0.106727	0.10211	0.101387	0.093425	0
0.12433	0.186989	0.115094	0.142215	0.103242	0.140631	0.102717	0.111539	0.153952	0
0.0900674	0.0937144	0.0866741	0.111517	0.0829056	0.109622	0.088616	0.0887917	0.12749	0.127862	0
0.107851	0.131865	0.142564	0.0979947	0.103406	0.119502	0.130207	0.135962	0.127739	0.175724	0.147006	0
0.107319	0.19312	0.173032	0.0970356	0.122341	0.130268	0.121253	0.112683	0.156455	0.171706	0.211759	0.159551	0
0.113392	0.169525	0.0974125	0.114637	0.0884797	0.123634	0.124363	0.136884	0.144789	0.131211	0.113143	0.147948	0.201987	0
0.120138	0.174928	0.132855	0.115181	0.111297	0.14792	0.100764	0.122855	0.108772	0.166636	0.159496	0.207061	0.168327	0.145125	0
0.0753135	0.130175	0.0999497	0.0834008	0.0754409	0.104939	0.0709789	0.0711154	0.122385	0.123361	0.117794	0.144357	0.106869	0.154606	0.12663	0
0.0924382	0.129323	0.0832859	0.113023	0.0981913	0.107052	0.0936857	0.107617	0.114952	0.0928512	0.10534	0.116164	0.183766	0.116779	0.197984	0.132637	0
0.0686483	0.113474	0.0691812	0.0652193	0.0734827	0.0996259	0.0704718	0.0689545	0.114674	0.107275	0.076607	0.0953569	0.129462	0.130986	0.130619	0.0947981	0.0731108	0
0.0896211	0.138293	0.0955368	0.128765	0.12397	0.120245	0.121938	0.140306	0.174136	0.162824	0.115505	0.17904	0.213332	0.144576	0.139899	0.141716	0.125485	0.0992548	0
0.0800312	0.106078	0.0955502	0.101681	0.0841598	0.0914444	0.100567	0.101972	0.113913	0.120314	0.108845	0.140431	0.173489	0.121002	0.124113	0.109786	0.104172	0.1129	0.131641	0
0.0695707	0.111802	0.108546	0.0700843	0.0661619	0.119254	0.0703898	0.0654157	0.139243	0.127802	0.0831179	0.128427	0.111183	0.140162	0.126628	0.075455	0.124359	0.0685121	0.137611	0.120213	0
0.0748026	0.0908028	0.0687447	0.0679086	0.0815926	0.0897936	0.0813626	0.0904434	0.115965	0.105231	0.0899822	0.0887787	0.174628	0.108274	0.147099	0.101741	0.0739613	0.0624788	0.113793	0.0695585	0.0957273	0
0.0684375	0.111364	0.067853	0.0983833	0.0639184	0.114501	0.0702343	0.0841549	0.120377	0.0883724	0.0716907	0.149207	0.151855	0.0975426	0.130546	0.113716	0.083021	0.083076	0.137324	0.0696142	0.0834978	0.072746	0
0.0819181	0.130067	0.108166	0.123554	0.0877821	0.109954	0.0778054	0.103081	0.126023	0.108317	0.118933	0.117534	0.137898	0.103581	0.133932	0.126806	0.0997233	0.0934173	0.154385	0.11399	0.113467	0.100131	0.0826713	0
0.126398	0.184228	0.131063	0.131181	0.100028	0.125321	0.138723	0.123178	0.188177	0.121659	0.159715	0.149925	0.208735	0.130231	0.214654	0.167453	0.0950246	0.139955	0.172691	0.116484	0.152182	0.114917	0.1275	0.141841	0
0.0818891	0.185561	0.117695	0.0906368	0.081068	0.120071	0.113373	0.125637	0.153208	0.113955	0.127686	0.182198	0.165228	0.133908	0.135788	0.105763	0.121443	0.108201	0.125025	0.104064	0.112102	0.115492	0.109639	0.154874	0.139503	0
0.0528274	0.129001	0.0847367	0.0689148	0.0548039	0.0883863	0.0674548	0.054407	0.119188	0.120812	0.111318	0.134498	0.0894508	0.127086	0.12547	0.0773733	0.132555	0.0729248	0.125481	0.104044	0.0710494	0.0957897	0.0888921	0.10252	0.122727	0.107724	0
0.0648674	0.103669	0.0836866	0.0657487	0.068157	0.10871	0.0507936	0.0568281	0.0918082	0.119713	0.0890461	0.131011	0.116833	0.139408	0.0854906	0.0775436	0.112859	0.0668334	0.135151	0.0859753	0.0742118	0.0832647	0.0737729	0.0959828	0.158315	0.108694	0.067833	0
0.131217	0.172792	0.135056	0.139911	0.10949	0.18592	0.12179	0.120978	0.149506	0.139702	0.133212	0.197551	0.183307	0.136205	0.154706	0.159935	0.172659	0.145721	0.213927	0.148996	0.15248	0.15417	0.115358	0.124749	0.212093	0.17722	0.12803	0.138196	0
0.0678067	0.119553	0.0793565	0.0920758	0.0699909	0.117387	0.0803278	0.113364	0.131118	0.113179	0.103122	0.126491	0.153567	0.131463	0.155922	0.112217	0.0973341	0.0809107	0.109003	0.11672	0.0960756	0.0928417	0.0888535	0.117626	0.130968	0.119521	0.103133	0.105443	0.130979	0
0.100609	0.173276	0.110406	0.118041	0.10577	0.12861	0.148233	0.149147	0.175739	0.145236	0.139325	0.13329	0.19283	0.0935888	0.195545	0.156684	0.145576	0.133706	0.123398	0.131482	0.144967	0.0977558	0.112909	0.126521	0.154295	0.13633	0.123506	0.181233	0.164649	0.122822	0
0.0884297	0.104602	0.0885242	0.099089	0.0695972	0.0990042	0.0885093	0.112686	0.146183	0.0833817	0.0786934	0.113937	0.1725	0.105307	0.171636	0.115907	0.0744228	0.0848105	0.123158	0.0698499	0.0988331	0.0574796	0.0697887	0.106629	0.111541	0.104203	0.106922	0.0933006	0.153407	0.0956447	0.115227	0
0.0824459	0.101972	0.118676	0.0785785	0.0781354	0.0797405	0.100384	0.0826829	0.0824389	0.131773	0.108136	0.105783	0.126744	0.125283	0.111957	0.13671	0.105546	0.0846156	0.129097	0.104602	0.0826561	0.0834336	0.100317	0.114673	0.13559	0.103864	0.0916683	0.074876	0.161587	0.0989863	0.128162	0.100428	0
0.09345	0.146488	0.11754	0.116092	0.085597	0.0973716	0.117277	0.131644	0.133026	0.127496	0.111995	0.104153	0.178556	0.110829	0.160985	0.143628	0.123475	0.105465	0.12357	0.112799	0.111691	0.0946115	0.107271	0.119786	0.115119	0.137941	0.0988865	0.121328	0.190671	0.102077	0.119636	0.100975	0.114321	0
0.0786245	0.131939	0.111137	0.0719176	0.08201	0.108844	0.103647	0.107274	0.15435	0.118122	0.0978562	0.125187	0.153516	0.127278	0.159683	0.0891472	0.111905	0.0780767	0.109514	0.0955887	0.089927	0.0715251	0.0968774	0.121323	0.149508	0.100721	0.102054	0.10647	0.155435	0.0877534	0.127222	0.078766	0.117675	0.117669	0
0.0892418	0.151912	0.137033	0.103583	0.0697404	0.1255	0.0929147	0.103964	0.131276	0.149824	0.152588	0.120529	0.125965	0.162348	0.15071	0.110117	0.164831	0.128381	0.199817	0.137065	0.106434	0.12599	0.119897	0.120601	0.145648	0.169479	0.085738	0.0862796	0.154865	0.108281	0.164932	0.146218	0.108348	0.106788	0.158405	0
0.0758625	0.142839	0.100043	0.111131	0.0788248	0.103009	0.106277	0.106706	0.144298	0.12135	0.119401	0.129298	0.143847	0.139351	0.164467	0.110244	0.108452	0.0945507	0.129941	0.0972272	0.107077	0.102792	0.0834199	0.106145	0.1155	0.096722	0.0961922	0.111642	0.18421	0.116596	0.118145	0.105785	0.11751	0.102738	0.127382	0.116223	0
0.124627	0.131456	0.135045	0.138125	0.0971577	0.120059	0.0969217	0.128331	0.120054	0.135448	0.116281	0.198992	0.200209	0.134597	0.125921	0.142386	0.143255	0.130669	0.178718	0.118772	0.134435	0.139545	0.106129	0.13052	0.166806	0.126449	0.125036	0.104383	0.110198	0.119164	0.185623	0.142026	0.123449	0.132986	0.149452	0.133506	0.137896	0
0.0887212	0.110136	0.116945	0.116665	0.0870173	0.123343	0.103976	0.101412	0.164697	0.109044	0.125097	0.12599	0.157683	0.147601	0.192478	0.135068	0.113074	0.106889	0.142687	0.124285	0.100822	0.0832164	0.0893938	0.118023	0.12544	0.148513	0.101988	0.113337	0.156853	0.101496	0.120655	0.0967112	0.108395	0.0923725	0.117863	0.0956727	0.090825	0.136326	0
0.077301	0.125644	0.0959841	0.0658042	0.0584372	0.0738318	0.092445	0.0967492	0.126798	0.136064	0.0985069	0.118863	0.121668	0.101604	0.118695	0.0754396	0.119709	0.087021	0.112961	0.0904276	0.0831718	0.0908571	0.095209	0.122901	0.118966	0.100376	0.085927	0.0946097	0.162536	0.0941185	0.123075	0.0904962	0.112815	0.0824361	0.0699581	0.107835	0.0898444	0.114898	0.115461	0
0.0589482	0.0897943	0.0624316	0.0753271	0.0618384	0.0732208	0.0650479	0.0637178	0.0975572	0.0868798	0.0701291	0.124581	0.102305	0.0879706	0.0949716	0.0694415	0.0901263	0.0648165	0.0965157	0.071397	0.0799636	0.0688878	0.0544074	0.0686238	0.113962	0.104017	0.073234	0.0576746	0.104787	0.0763596	0.0926894	0.07614	0.0789123	0.101025	0.0885576	0.0983656	0.0860669	0.0909779	0.101178	0.0588977	0
0.0871954	0.128261	0.139395	0.11137	0.072573	0.123213	0.0957933	0.0920407	0.111363	0.148077	0.108058	0.159542	0.139994	0.186081	0.107684	0.0941654	0.173395	0.0933728	0.148727	0.113879	0.0750365	0.119191	0.100784	0.138051	0.199485	0.127902	0.0831864	0.0647198	0.177411	0.130979	0.202483	0.128089	0.0938308	0.131112	0.114396	0.105396	0.136793	0.136114	0.136498	0.0951804	0.0918081	0
0.101275	0.153694	0.140715	0.124117	0.100266	0.125873	0.130548	0.128247	0.10973	0.154902	0.137655	0.150182	0.17306	0.168965	0.156551	0.151086	0.151217	0.131981	0.192851	0.0872775	0.12895	0.111943	0.0928194	0.134493	0.168975	0.130281	0.11201	0.108441	0.163261	0.157121	0.16008	0.11062	0.0923921	0.139204	0.162441	0.12352	0.0961607	0.148887	0.139433	0.128833	0.10167	0.120342	0
0.0929943	0.15494	0.0965392	0.0954654	0.0880334	0.114632	0.117508	0.118615	0.121452	0.126671	0.100313	0.153219	0.203028	0.117735	0.171134	0.127312	0.103657	0.113984	0.12404	0.0900774	0.133476	0.0853358	0.101429	0.139647	0.11396	0.102877	0.107086	0.109433	0.196315	0.127619	0.141358	0.0809324	0.10949	0.126528	0.127977	0.153075	0.111692	0.151766	0.153803	0.103178	0.0887606	0.138596	0.110531	0
0.100537	0.137853	0.120206	0.103468	0.0977638	0.0845394	0.112579	0.10005	0.117965	0.143017	0.114161	0.128745	0.131312	0.155209	0.143953	0.131703	0.132613	0.0977081	0.139162	0.125059	0.103919	0.12584	0.133836	0.139338	0.157092	0.142054	0.114068	0.11611	0.178242	0.127679	0.151549	0.138902	0.0915462	0.119246	0.146549	0.138288	0.13362	0.144367	0.15753	0.104396	0.0870134	0.117617	0.152617	0.146529	0
0.10363	0.146708	0.0923742	0.0810957	0.08388	0.14145	0.085279	0.0741047	0.119071	0.121704	0.1169	0.139567	0.145914	0.121466	0.11518	0.121352	0.142482	0.100487	0.156009	0.130649	0.089793	0.107876	0.102895	0.135384	0.153065	0.144553	0.0844772	0.0790748	0.122663	0.132901	0.143027	0.113526	0.105538	0.122635	0.144116	0.125297	0.123535	0.144126	0.129589	0.118763	0.0928745	0.112968	0.147786	0.116147	0.112152	0
0.0665496	0.126942	0.0738912	0.0877393	0.068793	0.12074	0.0699076	0.101365	0.130309	0.11625	0.0890206	0.141111	0.175625	0.121084	0.158888	0.0971997	0.0953003	0.0919212	0.12511	0.125363	0.0924967	0.0864873	0.0925984	0.130441	0.140687	0.0937963	0.0980457	0.0976592	0.129576	0.0717273	0.132363	0.0824899	0.097564	0.129402	0.0969407	0.12377	0.118267	0.140961	0.110329	0.102448	0.0955514	0.121424	0.132421	0.0963205	0.132654	0.109346	0
0.0965373	0.134687	0.126125	0.113393	0.0636828	0.123535	0.0997937	0.105275	0.131018	0.119023	0.0919107	0.150254	0.176092	0.135581	0.149451	0.0962524	0.116598	0.100027	0.147933	0.119952	0.0965712	0.104671	0.110669	0.137687	0.144841	0.104348	0.106866	0.109187	0.154637	0.109253	0.154644	0.0890888	0.12258	0.123337	0.0906247	0.132638	0.11652	0.121443	0.12681	0.0872984	0.0992572	0.101344	0.160416	0.120718	0.140473	0.139863	0.0999695	0
0.100332	0.152008	0.117715	0.104714	0.105344	0.12302	0.108354	0.1065	0.18243	0.142191	0.139272	0.125161	0.134869	0.1515	0.193923	0.125846	0.137923	0.0964786	0.14333	0.168909	0.119061	0.115124	0.144765	0.116854	0.146755	0.151765	0.100748	0.135773	0.185076	0.124614	0.154516	0.123112	0.148736	0.138898	0.121465	0.148475	0.131349	0.197465	0.155609	0.0971693	0.0908108	0.159166	0.188558	0.128381	0.132105	0.131315	0.122349	0.154263	0
0.0730107	0.0892005	0.103988	0.0870015	0.0646137	0.0826129	0.0869843	0.0577782	0.115732	0.121458	0.0912525	0.0962341	0.123373	0.136969	0.163153	0.0965092	0.0966541	0.0767551	0.139688	0.10854	0.0833371	0.0742131	0.0906643	0.110127	0.116917	0.140499	0.0779282	0.0815939	0.173188	0.113444	0.140746	0.100734	0.0801354	0.114454	0.102977	0.104387	0.102974	0.141552	0.0931243	0.0870928	0.0685277	0.0970765	0.128517	0.114849	0.0925211	0.110481	0.108154	0.107614	0.095794	0
0.0632868	0.0897355	0.0841525	0.0696058	0.0585905	0.0929262	0.0558161	0.0695188	0.121886	0.111615	0.0773523	0.11138	0.111968	0.124099	0.104758	0.0708742	0.104943	0.0453856	0.108315	0.0867043	0.0662686	0.0696691	0.0739948	0.0899352	0.130326	0.103854	0.0625439	0.060944	0.1214	0.0788459	0.127189	0.0827759	0.0905907	0.120767	0.0754388	0.0937615	0.0918122	0.108463	0.0920609	0.0573667	0.0447236	0.0734254	0.107103	0.100424	0.108285	0.0917466	0.0857381	0.093982	0.0881687	0.0707712
0.130351	0.165709	0.127336	0.144505	0.130854	0.15872	0.136861	0.134728	0.210808	0.128056	0.149929	0.174913	0.235786	0.172072	0.219023	0.167092	0.119762	0.130075	0.149537	0.147696	0.163174	0.0967476	0.133185	0.177482	0.159977	0.128738	0.132801	0.148517	0.218446	0.160981	0.15917	0.106487	0.13773	0.185061	0.127808	0.197049	0.173698	0.231208	0.156938	0.156251	0.136505	0.180563	0.179374	0.119287	0.162959	0.1642	0.105771	0.146639	0.148135	0.13317
0.0701611	0.113518	0.0943775	0.0739592	0.0734708	0.0831777	0.0685872	0.0866333	0.112217	0.132569	0.108018	0.093636	0.121946	0.126438	0.123517	0.0899023	0.0947474	0.0623401	0.0946936	0.111629	0.0773927	0.0740722	0.104104	0.0884675	0.120096	0.130335	0.0690543	0.0891063	0.164638	0.0814217	0.130202	0.0976824	0.0809647	0.107597	0.0846922	0.0915079	0.0998724	0.135408	0.101967	0.075434	0.0720827	0.108588	0.126227	0.113441	0.131397	0.123007	0.106215	0.116186	0.0999746	0.0863705
0.104631	0.122807	0.107617	0.107587	0.0889982	0.0972872	0.0647826	0.0640066	0.106972	0.0949479	0.116263	0.148089	0.152454	0.146605	0.122327	0.0953975	0.110548	0.10378	0.166157	0.111247	0.108611	0.105731	0.0851832	0.11374	0.140235	0.115923	0.0961657	0.0833791	0.146818	0.109435	0.166678	0.106173	0.10069	0.163431	0.11976	0.129755	0.120989	0.122296	0.122705	0.0999533	0.0801148	0.115704	0.131732	0.118432	0.138307	0.104513	0.106257	0.121058	0.129334	0.0908868
0.0810699	0.133734	0.0912365	0.100071	0.07215	0.123446	0.0820017	0.10352	0.127944	0.117923	0.137404	0.150626	0.142478	0.130235	0.0960234	0.0680444	0.12113	0.100845	0.135927	0.0818118	0.102906	0.102985	0.0861869	0.100851	0.133422	0.102708	0.0893879	0.0717369	0.16231	0.1094	0.163096	0.10258	0.121737	0.137837	0.118929	0.110888	0.087825	0.124099	0.131264	0.0996233	0.0777358	0.107635	0.119671	0.114598	0.161928	0.117773	0.120593	0.107273	0.172913	0.13419
0.0858205	0.170565	0.130212	0.101224	0.0770316	0.104945	0.110833	0.132055	0.112399	0.159977	0.129407	0.142595	0.127409	0.125288	0.119622	0.0841612	0.140931	0.115424	0.141208	0.121092	0.109126	0.131474	0.12818	0.109931	0.143401	0.121572	0.102526	0.103331	0.194964	0.114766	0.151956	0.13646	0.113868	0.109663	0.127838	0.124841	0.125122	0.138793	0.164008	0.0833086	0.0788653	0.105535	0.147497	0.120353	0.129586	0.139713	0.139279	0.118912	0.164116	0.121343
0.0692968	0.117212	0.0863834	0.111142	0.0780238	0.107061	0.0839132	0.109089	0.127984	0.130452	0.103154	0.141798	0.17567	0.13416	0.182991	0.100524	0.0863388	0.102048	0.131527	0.093198	0.102917	0.0868864	0.075427	0.107474	0.120921	0.117194	0.106502	0.109492	0.173461	0.0959555	0.122563	0.0999067	0.125187	0.109301	0.106469	0.124936	0.0669083	0.113522	0.0905591	0.0994815	0.0847466	0.139035	0.130033	0.119768	0.157824	0.142552	0.0998103	0.0899473	0.162644	0.106786
0.099157	0.142352	0.112027	0.0907405	0.0856101	0.105312	0.10108	0.104304	0.150157	0.138343	0.0993189	0.139858	0.172409	0.115539	0.160124	0.11362	0.12564	0.10975	0.160135	0.10429	0.0933753	0.0788086	0.0964546	0.131088	0.15111	0.116257	0.111174	0.117368	0.146862	0.115539	0.129091	0.0760002	0.106289	0.127682	0.088179	0.140101	0.126696	0.147163	0.14551	0.0962694	0.0942838	0.13843	0.138909	0.11253	0.121551	0.119736	0.105891	0.0941898	0.146536	0.132389
0.0767943	0.125791	0.0863338	0.0922633	0.0820552	0.105647	0.0747552	0.102921	0.137396	0.117579	0.0785133	0.123168	0.164956	0.0902058	0.153398	0.103088	0.0835077	0.0856441	0.122573	0.0982566	0.0971791	0.0669526	0.0762778	0.0894477	0.113985	0.121446	0.104007	0.0985504	0.128079	0.0951615	0.119558	0.0623034	0.118871	0.116932	0.0901428	0.128929	0.124142	0.136754	0.121418	0.0882749	0.0670831	0.14347	0.136257	0.0792738	0.155846	0.12283	0.0867257	0.11118	0.108177	0.113854
0.14418	0.161353	0.115849	0.129375	0.108762	0.188355	0.0968177	0.0911622	0.158082	0.10015	0.0891406	0.202573	0.221934	0.152558	0.150654	0.148388	0.140848	0.0981046	0.176327	0.149472	0.113813	0.126935	0.0929906	0.140743	0.181942	0.131513	0.117097	0.100581	0.111921	0.131008	0.177103	0.117976	0.127494	0.179334	0.147405	0.174248	0.152485	0.11469	0.138316	0.151848	0.103969	0.136106	0.163597	0.137394	0.170899	0.115648	0.115627	0.124848	0.159983	0.129003
0.0787695	0.1453	0.0994537	0.0969958	0.0781928	0.116569	0.0904431	0.111521	0.133531	0.121317	0.116254	0.079362	0.158002	0.129109	0.148895	0.102866	0.121674	0.0959369	0.125428	0.106779	0.0994089	0.0950751	0.111572	0.100606	0.133678	0.1321	0.0961851	0.104381	0.163696	0.109604	0.115296	0.0827753	0.116984	0.0813081	0.102426	0.119997	0.12632	0.174992	0.120344	0.0827202	0.0934777	0.121071	0.124729	0.114194	0.125489	0.12667	0.0963935	0.113674	0.10995	0.115445
0.112243	0.181063	0.148724	0.120386	0.138327	0.176038	0.107998	0.135786	0.153167	0.191568	0.134958	0.18773	0.149985	0.20441	0.13251	0.142275	0.192749	0.102346	0.144165	0.17963	0.106779	0.167038	0.151072	0.141132	0.237682	0.139612	0.130798	0.122987	0.179827	0.136834	0.167262	0.178951	0.150734	0.184524	0.173244	0.168746	0.130415	0.174036	0.19189	0.125339	0.104474	0.14864	0.157514	0.179314	0.155048	0.15864	0.160454	0.154947	0.14692	0.165375
0.0831823	0.137104	0.0859299	0.0798093	0.081291	0.110858	0.0907657	0.0973957	0.0933235	0.120673	0.115343	0.106539	0.151754	0.111823	0.12983	0.109935	0.106371	0.0866623	0.123952	0.111622	0.126308	0.0741608	0.0852877	0.1079	0.153132	0.12528	0.0803155	0.089391	0.145294	0.105458	0.14508	0.102896	0.0957394	0.125744	0.0985835	0.126698	0.125308	0.141287	0.140681	0.101157	0.0857301	0.107052	0.126009	0.0961669	0.14664	0.10978	0.113052	0.125879	0.109577	0.0918049
0.0738129	0.125608	0.105383	0.0985403	0.080976	0.0680074	0.0840965	0.0755727	0.111974	0.144726	0.106248	0.140006	0.142879	0.130415	0.148222	0.10978	0.121925	0.113131	0.160438	0.113415	0.100108	0.0977929	0.0954854	0.110829	0.138787	0.118746	0.083687	0.0847921	0.18199	0.126657	0.139226	0.109498	0.0760286	0.124518	0.129772	0.0920925	0.0971309	0.137532	0.122466	0.0975478	0.0877794	0.120995	0.108546	0.115009	0.123439	0.124568	0.113325	0.140393	0.131003	0.0847866
0.0784663	0.161282	0.0976634	0.0823396	0.0949495	0.141947	0.0968103	0.11953	0.108832	0.128923	0.127946	0.149705	0.136217	0.131063	0.0978362	0.101861	0.133984	0.0864087	0.10648	0.118376	0.111555	0.102124	0.0965815	0.114641	0.184619	0.119152	0.0910849	0.0926513	0.123611	0.089099	0.127002	0.123478	0.11167	0.128536	0.0983609	0.127258	0.146768	0.143606	0.146925	0.0940861	0.0684904	0.103602	0.119222	0.123013	0.124715	0.11668	0.0996323	0.140866	0.137477	0.134133
0.109174	0.100102	0.116321	0.14337	0.130017	0.104052	0.105167	0.0945611	0.144259	0.171584	0.123561	0.143329	0.196583	0.170316	0.194682	0.128132	0.111023	0.0950204	0.12097	0.119882	0.122562	0.10173	0.134983	0.13294	0.157293	0.159064	0.131879	0.120192	0.203665	0.114286	0.168614	0.124843	0.11155	0.151787	0.130685	0.164198	0.127198	0.158432	0.14749	0.124065	0.0954394	0.155543	0.160285	0.131722	0.156012	0.167603	0.137008	0.159041	0.148539	0.121033
0.0983063	0.149336	0.0965133	0.0809647	0.0845131	0.108783	0.0909398	0.105874	0.126409	0.140058	0.130719	0.112865	0.124518	0.106416	0.125665	0.131971	0.148734	0.105185	0.161251	0.140573	0.121228	0.119796	0.126737	0.117965	0.143476	0.141896	0.0780973	0.096808	0.13309	0.113196	0.146496	0.111339	0.108065	0.122331	0.145562	0.107915	0.14486	0.140295	0.131711	0.0993362	0.0877054	0.138456	0.146259	0.126373	0.107136	0.0942142	0.100515	0.150861	0.100318	0.110321
0.0610891	0.105694	0.0710673	0.0857878	0.0549388	0.0811261	0.0634423	0.0604044	0.101231	0.0970715	0.0745994	0.120842	0.129065	0.0886463	0.124702	0.115634	0.0660421	0.0672733	0.110804	0.0915837	0.0815452	0.0883677	0.0670905	0.0735028	0.106326	0.109901	0.0630992	0.0761687	0.11448	0.0834108	0.119293	0.0847467	0.0773527	0.0929475	0.10519	0.0954894	0.0844655	0.1023	0.0880361	0.0874131	0.0643216	0.102885	0.127255	0.0964777	0.0949314	0.0790956	0.0922823	0.0996533	0.0979367	0.0778586
0.103537	0.149576	0.109376	0.130142	0.079268	0.168057	0.0834231	0.0975951	0.133277	0.13464	0.123924	0.127681	0.193695	0.173356	0.151912	0.123012	0.145962	0.11546	0.157681	0.155124	0.111624	0.120841	0.121061	0.141835	0.155361	0.15145	0.110674	0.116256	0.141612	0.0988711	0.134204	0.130049	0.12119	0.151586	0.14419	0.106107	0.157233	0.150706	0.133399	0.139875	0.102461	0.123874	0.177924	0.142358	0.141926	0.115346	0.0874042	0.118848	0.123276	0.117564
0.0612947	0.0919685	0.090616	0.0681628	0.0552895	0.0993775	0.0506375	0.0663241	0.0942304	0.108237	0.0986065	0.125329	0.102829	0.125559	0.0986869	0.0750695	0.106609	0.0768282	0.120083	0.098329	0.0564853	0.0708812	0.0684412	0.0864165	0.130352	0.125245	0.0590348	0.0583146	0.120793	0.0791012	0.151085	0.0908049	0.0766086	0.0971869	0.088547	0.0784695	0.113675	0.101653	0.0840991	0.0756097	0.0602889	0.0585285	0.117039	0.104069	0.111237	0.0845135	0.0791276	0.106199	0.105993	0.0779955
0.092322	0.130185	0.0888075	0.0698388	0.083037	0.120195	0.0832754	0.100377	0.15364	0.111235	0.114222	0.107548	0.140674	0.145646	0.157208	0.110107	0.102931	0.062246	0.112736	0.133844	0.0872241	0.0730178	0.0980242	0.120169	0.139395	0.127404	0.0888667	0.0907409	0.179265	0.0830381	0.133822	0.0874778	0.108678	0.115442	0.0917876	0.118583	0.100684	0.150747	0.0830575	0.0884728	0.0889093	0.12359	0.157952	0.133551	0.136425	0.10106	0.0965493	0.105536	0.104271	0.0829897
0.0696518	0.128171	0.100171	0.0933757	0.0839016	0.116315	0.0766075	0.0820692	0.132852	0.140151	0.0986376	0.134681	0.150251	0.145714	0.141708	0.0871105	0.108545	0.0680326	0.143697	0.129078	0.0838749	0.0994253	0.105133	0.0927758	0.15341	0.131589	0.0977659	0.0884813	0.148239	0.082672	0.156513	0.119584	0.106349	0.145082	0.0999422	0.127792	0.15177	0.145599	0.149745	0.108402	0.0692366	0.102463	0.153362	0.137206	0.108757	0.13014	0.10044	0.117817	0.117964	0.103451
0.05181	0.0836668	0.0796161	0.059266	0.0448175	0.0888844	0.0533059	0.0670459	0.102541	0.108642	0.0849731	0.082764	0.12137	0.11921	0.132492	0.0850098	0.0697783	0.0579197	0.110568	0.0855991	0.0635916	0.0477537	0.0655618	0.0947913	0.106628	0.0987656	0.073399	0.0581791	0.132119	0.0643806	0.126294	0.0646931	0.0667448	0.0830788	0.073276	0.0699276	0.0798643	0.105098	0.0537519	0.0672413	0.0669871	0.0803515	0.103937	0.106332	0.103117	0.0949051	0.0703004	0.0785087	0.0991098	0.0590536
0.0853232	0.143261	0.0936815	0.108543	0.0853823	0.112117	0.0853657	0.115634	0.173316	0.114488	0.122942	0.11533	0.157577	0.14121	0.204004	0.103022	0.101185	0.104857	0.117205	0.111184	0.127312	0.078408	0.114526	0.119191	0.109904	0.124855	0.105024	0.115778	0.171664	0.0992345	0.113825	0.0855066	0.127596	0.124929	0.096893	0.125442	0.102185	0.185533	0.113641	0.108464	0.093342	0.155749	0.167778	0.118935	0.156106	0.138951	0.0784502	0.119359	0.116203	0.0927198
0.091473	0.121293	0.104846	0.0958789	0.0737016	0.123071	0.0729808	0.0662697	0.136289	0.10002	0.120779	0.130421	0.118866	0.143836	0.13454	0.0969562	0.125033	0.0714702	0.140943	0.113143	0.0743854	0.104755	0.0933929	0.111508	0.131306	0.132074	0.0650683	0.0815764	0.113479	0.0926578	0.136951	0.115212	0.110981	0.103443	0.11634	0.0827939	0.109938	0.122503	0.0682699	0.0963226	0.0803985	0.0992546	0.137722	0.14987	0.120358	0.0876231	0.122611	0.12262	0.128527	0.114343
0.0743904	0.10886	0.0741132	0.0901012	0.0726375	0.0879879	0.0852201	0.0851296	0.134549	0.0965879	0.0948341	0.0970562	0.154168	0.0939663	0.15924	0.11446	0.071393	0.0552251	0.104262	0.0936731	0.0957286	0.0665385	0.0798928	0.0834069	0.108062	0.10539	0.0934411	0.0966646	0.12368	0.0757458	0.0956351	0.0806804	0.0935008	0.0881657	0.0869602	0.108938	0.0770763	0.12395	0.0677677	0.0832198	0.0707512	0.130259	0.119329	0.121753	0.112657	0.111277	0.0909164	0.128379	0.115842	0.0869831
0.0722044	0.11829	0.0916767	0.0967623	0.0667108	0.114111	0.0793043	0.100805	0.123674	0.108337	0.128759	0.155135	0.111975	0.129846	0.110814	0.0757294	0.11347	0.101907	0.126714	0.0881802	0.0872394	0.108215	0.0917902	0.0974672	0.115932	0.112678	0.0748863	0.0847723	0.137828	0.0968818	0.142083	0.100102	0.115448	0.0972919	0.129695	0.0849746	0.0993991	0.106974	0.116561	0.0839195	0.0522781	0.0988893	0.108532	0.0953771	0.112095	0.102445	0.0969621	0.113963	0.114134	0.116553
Title line:"Flowers"	L L 2 MS genepop	Pairwise Population Matrix of Nei Genetic Identity
BE	BI	BK	BM	BN	BR	BV	CB	CK	CL	CR	CV	DC	DO	FM	HB	HK	HO	CH	JC	JE	JH	JI	JN	KA	KH	KL	KM	KO	KT	KV	LB	LN	LT	MB	ME	MO	NA	NB	NJ	OL	OP	OV	PA	PB	PE	PHA	PH	PI	PJ
1
0.898177	1
0.931494	0.881518	1
0.940915	0.868387	0.922387	1
0.958825	0.897631	0.92921	0.939791	1
0.919318	0.900331	0.89632	0.899494	0.917756	1
0.938389	0.908968	0.934485	0.922139	0.938919	0.906765	1
0.932473	0.902586	0.926605	0.9234	0.931418	0.911168	0.947691	1
0.901846	0.866556	0.885849	0.891824	0.898771	0.90293	0.903583	0.910806	1
0.883088	0.829453	0.891282	0.867434	0.901909	0.86881	0.902382	0.894457	0.857313	1
0.91387	0.910543	0.916976	0.894477	0.920438	0.896173	0.915197	0.915036	0.880302	0.879975	1
0.897761	0.876459	0.867132	0.906654	0.901761	0.887362	0.877914	0.872876	0.880083	0.83885	0.863289	1
0.898239	0.824383	0.841111	0.907524	0.884846	0.87786	0.88581	0.893434	0.85517	0.842227	0.80916	0.852526	1
0.892801	0.844066	0.907182	0.89169	0.915322	0.883703	0.883059	0.872072	0.865205	0.877033	0.893023	0.862476	0.817106	1
0.886798	0.839517	0.875592	0.891205	0.894673	0.8625	0.904147	0.884392	0.896935	0.846507	0.852573	0.81297	0.845078	0.864914	1
0.927453	0.877942	0.904883	0.919982	0.927335	0.900379	0.931482	0.931354	0.884807	0.883944	0.88888	0.865579	0.898643	0.856752	0.88106	1
0.911706	0.87869	0.920088	0.89313	0.906475	0.898479	0.910569	0.897971	0.891409	0.911329	0.900019	0.890329	0.83213	0.889782	0.820383	0.875783	1
0.933655	0.892727	0.933158	0.936862	0.929152	0.905176	0.931954	0.933369	0.891657	0.898279	0.926254	0.909048	0.878568	0.87723	0.877552	0.909557	0.929498	1
0.914278	0.870843	0.908885	0.879181	0.883406	0.886703	0.885203	0.869093	0.840183	0.849741	0.890917	0.836073	0.807888	0.86539	0.869446	0.867867	0.882069	0.905512	1
0.923088	0.899355	0.908873	0.903318	0.919284	0.912612	0.904324	0.903055	0.892336	0.886642	0.896869	0.868984	0.840727	0.886032	0.88328	0.896026	0.90107	0.89324	0.876656	1
0.932794	0.894221	0.897137	0.932315	0.935979	0.887583	0.93203	0.936678	0.870016	0.880028	0.920243	0.879477	0.894775	0.869218	0.881061	0.927321	0.883063	0.933782	0.871437	0.886732	1
0.927927	0.913198	0.933565	0.934346	0.921647	0.91412	0.921859	0.913526	0.890506	0.900116	0.913947	0.915048	0.83977	0.897381	0.863209	0.903263	0.928708	0.939433	0.892443	0.932806	0.908712	1
0.933852	0.894613	0.934398	0.906301	0.938082	0.891811	0.932175	0.919289	0.886586	0.91542	0.930819	0.861391	0.859113	0.907064	0.877616	0.892512	0.920332	0.920281	0.871688	0.932754	0.919893	0.929837	1
0.921347	0.878037	0.897479	0.883774	0.91596	0.895876	0.925144	0.902054	0.881595	0.897343	0.887867	0.88911	0.871187	0.901603	0.874649	0.880904	0.905088	0.910813	0.856942	0.892267	0.892733	0.904719	0.920654	1
0.881264	0.831746	0.877163	0.877059	0.904812	0.882214	0.870469	0.884106	0.828468	0.88545	0.852386	0.860772	0.811611	0.877893	0.80682	0.845816	0.909351	0.869397	0.841398	0.890045	0.858832	0.89144	0.880293	0.867759	1
0.921374	0.830638	0.888967	0.913349	0.922131	0.886858	0.892817	0.881935	0.857951	0.892298	0.880129	0.833437	0.8477	0.874671	0.873028	0.899638	0.885642	0.897447	0.882475	0.901167	0.893953	0.890927	0.896157	0.856523	0.86979	1
0.948544	0.878973	0.918754	0.933406	0.946671	0.915407	0.93477	0.947047	0.887641	0.8862	0.894655	0.874155	0.914433	0.880658	0.882083	0.925544	0.875855	0.929671	0.882073	0.901186	0.931416	0.908655	0.914944	0.90256	0.884506	0.897875	1
0.937192	0.901523	0.919719	0.936366	0.934114	0.896991	0.950475	0.944756	0.91228	0.887175	0.914803	0.877208	0.889734	0.869873	0.918062	0.925387	0.893276	0.935351	0.873584	0.917617	0.928475	0.920108	0.928883	0.90848	0.853581	0.897005	0.934417	1
0.877028	0.841313	0.873667	0.869436	0.896291	0.83034	0.885335	0.886053	0.861134	0.869617	0.875279	0.820738	0.832513	0.872664	0.856667	0.8522	0.841424	0.864399	0.807407	0.861573	0.858576	0.857126	0.891047	0.882718	0.808889	0.837596	0.879827	0.870928	1
0.934441	0.887317	0.923711	0.912036	0.932402	0.889241	0.922814	0.892826	0.877115	0.892991	0.902017	0.881182	0.857643	0.876812	0.855626	0.893851	0.907253	0.922276	0.896728	0.889835	0.908395	0.911338	0.91498	0.889029	0.877246	0.887346	0.902007	0.899925	0.877236	1
0.904287	0.840905	0.895471	0.888659	0.899631	0.879317	0.86223	0.861442	0.838837	0.864818	0.869946	0.875211	0.824622	0.910657	0.822386	0.854974	0.864524	0.874847	0.883912	0.876795	0.865051	0.90687	0.893232	0.881155	0.857019	0.872555	0.883817	0.834241	0.848191	0.884421	1
0.915367	0.900683	0.915281	0.905662	0.932769	0.905739	0.915295	0.893431	0.863999	0.92	0.924323	0.892314	0.841558	0.900049	0.842285	0.890558	0.928279	0.918686	0.884124	0.932534	0.905894	0.944141	0.932591	0.898859	0.894454	0.901042	0.898596	0.91092	0.85778	0.908787	0.891164	1
0.920861	0.903055	0.888095	0.924429	0.924839	0.923356	0.90449	0.920643	0.920868	0.87654	0.897505	0.89962	0.880959	0.882247	0.894083	0.872223	0.899833	0.918865	0.878889	0.900683	0.920668	0.919952	0.90455	0.891658	0.873201	0.901348	0.912408	0.927859	0.850792	0.905755	0.879711	0.90445	1
0.910784	0.863736	0.889105	0.890393	0.917964	0.907219	0.889338	0.876653	0.875443	0.880297	0.894049	0.901087	0.836477	0.895091	0.851305	0.86621	0.883843	0.899906	0.88376	0.89333	0.89432	0.909726	0.898282	0.887111	0.89126	0.87115	0.905845	0.885743	0.826404	0.90296	0.887244	0.903956	0.891972	1
0.924387	0.876395	0.894816	0.930608	0.921263	0.896871	0.901543	0.898279	0.856972	0.888588	0.906779	0.882332	0.857687	0.880489	0.852414	0.914711	0.894129	0.924893	0.896269	0.908838	0.913998	0.930973	0.907667	0.885747	0.861132	0.904186	0.902981	0.899002	0.856042	0.915987	0.880538	0.924256	0.888985	0.88899	1
0.914624	0.859064	0.871942	0.901601	0.932636	0.882056	0.911271	0.901258	0.876976	0.860859	0.858483	0.886452	0.881645	0.850145	0.860097	0.895729	0.848037	0.879518	0.818881	0.871913	0.899035	0.881624	0.887012	0.886388	0.864462	0.844105	0.917835	0.917338	0.856531	0.897375	0.847951	0.863969	0.897315	0.898717	0.853504	1
0.926944	0.866894	0.904799	0.894822	0.924202	0.902119	0.899175	0.898789	0.865629	0.885724	0.887452	0.878712	0.86602	0.869923	0.848346	0.895616	0.897222	0.909782	0.878147	0.90735	0.898456	0.902314	0.919965	0.899294	0.890921	0.907808	0.908289	0.894365	0.831761	0.889945	0.888567	0.899618	0.889131	0.902363	0.880397	0.890277	1
0.882826	0.876818	0.873677	0.87099	0.907413	0.886868	0.907627	0.879562	0.886873	0.873324	0.890225	0.819557	0.818559	0.874068	0.881684	0.867287	0.866533	0.877509	0.836341	0.88801	0.87421	0.869754	0.899308	0.877639	0.846364	0.881219	0.882465	0.90088	0.895657	0.887662	0.830586	0.867598	0.883867	0.875478	0.86118	0.875022	0.87119	1
0.915101	0.895712	0.889635	0.889883	0.916661	0.883961	0.901247	0.90356	0.848151	0.896691	0.882411	0.881623	0.854121	0.862775	0.824913	0.873656	0.893085	0.898625	0.867026	0.883128	0.904094	0.920152	0.914485	0.888675	0.882109	0.861989	0.903041	0.89285	0.854829	0.903485	0.88634	0.907818	0.897273	0.911765	0.888818	0.908761	0.913178	0.872558	1
0.925611	0.881928	0.908478	0.936314	0.943238	0.928828	0.911699	0.907784	0.880912	0.872787	0.906189	0.88793	0.885442	0.903388	0.888078	0.927336	0.887178	0.916658	0.893185	0.91354	0.920193	0.913148	0.909183	0.884351	0.887838	0.904497	0.917661	0.909728	0.849986	0.910175	0.884197	0.913478	0.893316	0.92087	0.932433	0.897775	0.914073	0.891457	0.890956	1
0.942756	0.914119	0.939477	0.92744	0.940035	0.929396	0.937023	0.93827	0.90705	0.916787	0.932273	0.882867	0.902754	0.915788	0.909399	0.932915	0.913816	0.937239	0.907996	0.931092	0.92315	0.933431	0.947046	0.933678	0.892292	0.90121	0.929383	0.943957	0.900516	0.926483	0.911477	0.926686	0.924121	0.90391	0.91525	0.906317	0.917533	0.913038	0.903772	0.942803	1
0.916498	0.879623	0.869885	0.894607	0.929998	0.884075	0.908652	0.912068	0.894614	0.862365	0.897575	0.852534	0.869363	0.830206	0.897912	0.910132	0.840806	0.910854	0.861804	0.892366	0.92771	0.887639	0.904128	0.871054	0.819153	0.87994	0.92018	0.93733	0.837435	0.877236	0.8167	0.879775	0.910437	0.87712	0.891904	0.899968	0.872151	0.872743	0.872408	0.909209	0.91228	1
0.903685	0.857534	0.868737	0.883276	0.904596	0.881727	0.877614	0.879636	0.896076	0.856499	0.871399	0.860551	0.841087	0.844538	0.855088	0.859774	0.859661	0.876358	0.824605	0.916423	0.879017	0.894095	0.911358	0.874159	0.84453	0.877849	0.894035	0.897232	0.84937	0.8546	0.852075	0.895279	0.911748	0.870051	0.850066	0.883804	0.908318	0.861666	0.869851	0.879121	0.903328	0.886617	1
0.911199	0.856467	0.907974	0.90895	0.91573	0.891694	0.889134	0.88815	0.885634	0.881024	0.904554	0.857941	0.816255	0.888932	0.842709	0.880459	0.901535	0.892272	0.883345	0.91386	0.875048	0.918204	0.903546	0.869665	0.892293	0.902238	0.898448	0.896343	0.821754	0.880189	0.868179	0.922256	0.896291	0.881149	0.879874	0.858065	0.89432	0.85919	0.857441	0.901966	0.915065	0.870579	0.895359	1
0.904352	0.871227	0.886738	0.901705	0.906863	0.918935	0.893527	0.904792	0.888727	0.86674	0.892115	0.879198	0.876944	0.856237	0.865929	0.876601	0.875804	0.906914	0.870087	0.882444	0.901298	0.881756	0.874734	0.869934	0.854625	0.867574	0.892197	0.890377	0.83674	0.880135	0.859376	0.870314	0.912519	0.887589	0.863683	0.870848	0.874922	0.86557	0.854252	0.900869	0.916665	0.889036	0.858458	0.863701	1
0.901559	0.863547	0.911764	0.922105	0.919542	0.868099	0.918256	0.928574	0.887745	0.885411	0.889674	0.869735	0.864232	0.885622	0.891206	0.885722	0.867203	0.904397	0.855551	0.877526	0.91412	0.897739	0.902221	0.873381	0.858074	0.865409	0.918993	0.923971	0.884562	0.875551	0.866731	0.892681	0.899841	0.884587	0.865787	0.882235	0.883791	0.865779	0.878456	0.888019	0.911308	0.893179	0.862616	0.890345	0.893908	1
0.935616	0.880785	0.928773	0.916	0.93352	0.886265	0.93248	0.903603	0.877824	0.890253	0.914827	0.868393	0.838932	0.885959	0.853092	0.907375	0.9091	0.912177	0.8824	0.882177	0.911652	0.917147	0.91156	0.877708	0.868761	0.910468	0.906608	0.906958	0.878468	0.930785	0.876023	0.920821	0.907044	0.878621	0.90761	0.883583	0.888459	0.868523	0.895539	0.902625	0.908872	0.885658	0.875972	0.908173	0.875768	0.89642	1
0.907976	0.873989	0.881505	0.8928	0.938303	0.88379	0.905024	0.900077	0.877202	0.887788	0.912187	0.860489	0.83854	0.873209	0.861181	0.908235	0.889943	0.904813	0.862489	0.886963	0.907945	0.900621	0.895235	0.871372	0.86516	0.900912	0.898646	0.896563	0.856726	0.896504	0.85672	0.914764	0.884635	0.883966	0.91336	0.875782	0.890012	0.885642	0.880901	0.916404	0.90551	0.903622	0.851789	0.886284	0.868947	0.869477	0.904865	1
0.904537	0.858981	0.888949	0.900582	0.900015	0.884246	0.89731	0.898975	0.833243	0.867455	0.869991	0.882355	0.87383	0.859418	0.823721	0.88175	0.871166	0.908029	0.866468	0.844586	0.887754	0.891256	0.865226	0.889715	0.863505	0.85919	0.904161	0.873041	0.831041	0.882837	0.85683	0.884164	0.861797	0.870317	0.885622	0.862021	0.876912	0.820809	0.855894	0.907402	0.913191	0.852855	0.828152	0.879518	0.876249	0.876942	0.88484	0.857046	1
0.929591	0.914662	0.901236	0.916676	0.937429	0.920707	0.916691	0.943859	0.890714	0.885628	0.912787	0.908251	0.883934	0.871997	0.849461	0.908002	0.90787	0.926117	0.86963	0.897143	0.920041	0.928474	0.913324	0.895721	0.889659	0.868925	0.925031	0.921646	0.84098	0.892754	0.86871	0.904173	0.922991	0.891853	0.902148	0.900877	0.902151	0.86801	0.91108	0.916592	0.933768	0.907487	0.879399	0.8915	0.91163	0.895403	0.89749	0.897974	0.908651	1
0.938674	0.914173	0.919291	0.932761	0.943093	0.911261	0.945713	0.932843	0.885249	0.894389	0.925564	0.894599	0.894073	0.883293	0.900543	0.931579	0.900376	0.955629	0.897345	0.916948	0.935879	0.932702	0.928677	0.91399	0.877809	0.901357	0.939372	0.940876	0.88568	0.924182	0.880567	0.920557	0.913391	0.886241	0.927336	0.9105	0.912276	0.897212	0.91205	0.944248	0.956262	0.929205	0.898433	0.904454	0.897372	0.912336	0.917835	0.910299	0.915606	0.931675
0.877787	0.847293	0.880438	0.865451	0.877346	0.853235	0.872091	0.873954	0.809929	0.879804	0.860769	0.83953	0.78995	0.841919	0.803303	0.846122	0.887131	0.87803	0.861106	0.862694	0.849443	0.907785	0.875303	0.837376	0.852164	0.879204	0.875639	0.861986	0.803767	0.851308	0.852851	0.898987	0.871334	0.831053	0.880022	0.82115	0.84055	0.793574	0.854757	0.855345	0.872402	0.8348	0.835793	0.887553	0.849626	0.848572	0.899631	0.863605	0.862314	0.875317
0.932244	0.892688	0.909939	0.92871	0.929163	0.920188	0.933712	0.917013	0.89385	0.875843	0.897611	0.910614	0.885196	0.881229	0.883806	0.91402	0.909603	0.939563	0.909652	0.894376	0.925526	0.928605	0.901132	0.915333	0.886835	0.877802	0.933276	0.914748	0.848201	0.921805	0.877918	0.906937	0.922226	0.89799	0.918795	0.912554	0.904953	0.873359	0.90306	0.927341	0.930454	0.8971	0.881415	0.892757	0.87687	0.884258	0.899232	0.89031	0.90486	0.917254
0.900657	0.884435	0.897971	0.897998	0.914847	0.907295	0.937271	0.937999	0.89855	0.90942	0.890241	0.862354	0.858599	0.863635	0.884859	0.909012	0.895344	0.901423	0.846913	0.894718	0.897079	0.899667	0.918344	0.89249	0.869154	0.890544	0.908314	0.920002	0.863452	0.896341	0.846472	0.899269	0.904213	0.849225	0.887133	0.878311	0.886044	0.884887	0.884525	0.90488	0.92301	0.890739	0.876576	0.888312	0.870831	0.900763	0.899193	0.885982	0.878681	0.913121
0.922129	0.874822	0.912802	0.904773	0.930391	0.883869	0.92127	0.901658	0.879902	0.888765	0.871618	0.86017	0.867207	0.87789	0.908443	0.934219	0.885919	0.904073	0.872906	0.921445	0.902212	0.90214	0.917423	0.904068	0.875096	0.902391	0.914491	0.930776	0.850178	0.896371	0.84951	0.902506	0.885381	0.871241	0.887871	0.895039	0.915921	0.883292	0.876986	0.905178	0.925209	0.897955	0.887212	0.891724	0.850502	0.888897	0.886394	0.898281	0.841211	0.874424
0.917759	0.843188	0.87791	0.903731	0.925861	0.900374	0.895088	0.876293	0.893688	0.852164	0.878616	0.867105	0.880373	0.882243	0.887256	0.919283	0.86855	0.890989	0.868308	0.885953	0.896617	0.876802	0.879695	0.895896	0.866407	0.885527	0.902554	0.901829	0.822864	0.891575	0.859026	0.872441	0.892375	0.896136	0.879996	0.882637	0.88239	0.870408	0.848735	0.920067	0.924164	0.899843	0.862865	0.886607	0.878459	0.869608	0.869985	0.887886	0.848643	0.88573
0.93305	0.889396	0.917243	0.894811	0.924942	0.898471	0.919511	0.896651	0.879868	0.877699	0.901988	0.867797	0.838894	0.87445	0.832776	0.904364	0.917283	0.902986	0.876756	0.911013	0.902202	0.916781	0.927347	0.8981	0.886104	0.889413	0.898973	0.89629	0.84075	0.908504	0.88465	0.904922	0.882332	0.896461	0.899003	0.882554	0.935281	0.892685	0.91342	0.905307	0.918745	0.870198	0.878066	0.887126	0.854	0.867142	0.905009	0.913979	0.849894	0.898718
0.905601	0.867316	0.89402	0.913255	0.917952	0.900044	0.903861	0.900952	0.860573	0.8708	0.905454	0.869482	0.841635	0.890886	0.852039	0.892597	0.881932	0.896058	0.852028	0.900964	0.910852	0.924217	0.908051	0.87714	0.859753	0.890247	0.894783	0.889258	0.863413	0.890886	0.878894	0.926816	0.899165	0.880133	0.915597	0.86927	0.881001	0.863153	0.864581	0.908219	0.910024	0.870724	0.870307	0.89357	0.885546	0.887154	0.899523	0.91011	0.863695	0.876
0.92608	0.881799	0.917288	0.911865	0.921221	0.899742	0.927971	0.902198	0.871625	0.889071	0.92449	0.884115	0.847931	0.913743	0.857788	0.902047	0.919884	0.917921	0.884641	0.906416	0.907394	0.93524	0.926559	0.914436	0.892272	0.885639	0.901219	0.90615	0.879783	0.909226	0.887312	0.939598	0.887922	0.889646	0.913801	0.879036	0.883255	0.872184	0.885664	0.915509	0.935117	0.866347	0.872618	0.923787	0.855691	0.884414	0.916929	0.894778	0.897468	0.892388
0.865732	0.850992	0.89061	0.878645	0.896944	0.82832	0.907721	0.91287	0.85378	0.904702	0.914717	0.816627	0.800968	0.858509	0.860145	0.862097	0.868621	0.906554	0.838343	0.861163	0.892425	0.880791	0.911202	0.868712	0.83365	0.876768	0.889499	0.904312	0.894115	0.877211	0.837693	0.888718	0.880299	0.835827	0.862944	0.840088	0.858572	0.891643	0.870824	0.859119	0.901254	0.87275	0.849084	0.871627	0.842907	0.890789	0.890808	0.882631	0.852158	0.878971
0.924253	0.864763	0.905332	0.90756	0.924786	0.889969	0.913526	0.894472	0.875	0.885753	0.890249	0.923705	0.853848	0.878878	0.86166	0.902248	0.885437	0.908521	0.882119	0.898724	0.905372	0.909305	0.894427	0.90429	0.874872	0.876253	0.908296	0.900882	0.849	0.896189	0.891102	0.920558	0.889599	0.92191	0.902645	0.886923	0.881333	0.839464	0.886616	0.920609	0.910758	0.885971	0.882736	0.892085	0.882065	0.881024	0.908107	0.892549	0.895879	0.890969
0.893827	0.834383	0.861807	0.886578	0.870814	0.838586	0.897629	0.873029	0.857986	0.825663	0.873752	0.828838	0.860721	0.815128	0.875894	0.867382	0.824689	0.902717	0.865745	0.835579	0.898724	0.846167	0.859786	0.868374	0.788453	0.869695	0.877395	0.884275	0.835415	0.872115	0.845978	0.836147	0.860076	0.8315	0.840932	0.844723	0.877731	0.840267	0.825398	0.882198	0.900798	0.861879	0.854264	0.835844	0.856374	0.853304	0.851757	0.85646	0.863363	0.847576
0.920183	0.87188	0.917659	0.923292	0.921925	0.895066	0.913232	0.907197	0.910899	0.886324	0.891061	0.89894	0.8592	0.894202	0.878245	0.895892	0.899091	0.916987	0.883422	0.894382	0.881343	0.928522	0.918248	0.897717	0.858017	0.88225	0.922825	0.914488	0.864768	0.899912	0.864953	0.902221	0.908701	0.88184	0.90612	0.881	0.882225	0.86824	0.868767	0.903791	0.917842	0.898479	0.881607	0.908312	0.863605	0.896032	0.893104	0.881722	0.896213	0.912283
0.928845	0.881961	0.899979	0.906159	0.922216	0.934254	0.919343	0.927212	0.894068	0.865259	0.899202	0.869353	0.866859	0.877731	0.86224	0.896031	0.885215	0.893034	0.851771	0.89278	0.90474	0.906837	0.908932	0.895092	0.870414	0.888033	0.919719	0.918703	0.83361	0.881036	0.870031	0.896284	0.92679	0.882922	0.878296	0.912021	0.907437	0.871506	0.884736	0.907059	0.915963	0.886038	0.897137	0.891358	0.883876	0.882879	0.89286	0.869017	0.877215	0.918708
0.924533	0.851052	0.906954	0.920959	0.909419	0.867667	0.907728	0.887337	0.896881	0.879042	0.879901	0.860962	0.872653	0.877162	0.906797	0.903155	0.874604	0.917219	0.898993	0.888362	0.894443	0.902918	0.907936	0.891686	0.831421	0.887673	0.91294	0.911511	0.883724	0.914755	0.880732	0.883841	0.894339	0.879382	0.906322	0.880506	0.863495	0.866229	0.863359	0.910204	0.933802	0.901584	0.887611	0.884252	0.882748	0.88987	0.90517	0.868605	0.871554	0.874474
0.896574	0.904745	0.89019	0.866433	0.878081	0.901179	0.900174	0.909772	0.865664	0.84233	0.883768	0.866469	0.821533	0.843398	0.823096	0.879737	0.894918	0.909354	0.886061	0.887026	0.884651	0.903274	0.873731	0.875517	0.854453	0.852942	0.876447	0.88675	0.815735	0.892003	0.844835	0.882635	0.894447	0.859171	0.877494	0.848574	0.880559	0.853481	0.862871	0.883323	0.908973	0.85595	0.851901	0.876585	0.855549	0.845689	0.871963	0.852962	0.861966	0.886005
0.906371	0.861279	0.907998	0.922226	0.91896	0.896925	0.913073	0.899538	0.881254	0.869307	0.877465	0.893271	0.882922	0.899051	0.88191	0.876366	0.861798	0.900158	0.851078	0.86886	0.885832	0.887102	0.880966	0.888727	0.866341	0.867711	0.924874	0.90773	0.875387	0.892976	0.863729	0.894636	0.897569	0.884855	0.864537	0.897704	0.865144	0.869102	0.876594	0.905438	0.916031	0.870702	0.863934	0.881286	0.898404	0.910088	0.904371	0.859967	0.90455	0.895547
0.940739	0.8997	0.931399	0.917789	0.946543	0.922077	0.938528	0.941384	0.903724	0.907491	0.928115	0.886174	0.878917	0.915169	0.88276	0.890801	0.936091	0.93494	0.895114	0.912485	0.921691	0.915424	0.935111	0.929134	0.899131	0.895923	0.93885	0.92666	0.89183	0.919973	0.887548	0.918745	0.925563	0.911241	0.900154	0.908928	0.919003	0.902759	0.915728	0.916299	0.937703	0.902231	0.880509	0.90803	0.909435	0.923952	0.911848	0.905151	0.906706	0.925095
0.901642	0.861073	0.896393	0.87797	0.923792	0.845306	0.919962	0.907016	0.875222	0.87403	0.883447	0.880134	0.823909	0.840838	0.859064	0.884253	0.86419	0.890956	0.854122	0.856309	0.89438	0.886175	0.88598	0.867765	0.856106	0.859461	0.895231	0.890248	0.867958	0.90586	0.874411	0.878053	0.885865	0.859344	0.865724	0.899328	0.854505	0.8601	0.875116	0.869467	0.902613	0.883491	0.837006	0.867311	0.867685	0.891058	0.916307	0.887943	0.88402	0.889083
0.940546	0.912134	0.913368	0.934108	0.946211	0.905401	0.950623	0.935827	0.910073	0.897415	0.906099	0.882207	0.902282	0.882004	0.906026	0.927679	0.898877	0.926049	0.886846	0.906351	0.94508	0.931573	0.933848	0.917212	0.877786	0.882281	0.942674	0.943353	0.886217	0.923946	0.859774	0.913196	0.926252	0.907386	0.91526	0.92453	0.892548	0.903343	0.91934	0.927178	0.941493	0.943151	0.889551	0.901163	0.894726	0.918959	0.923922	0.899246	0.899431	0.924969
0.911811	0.877933	0.915022	0.932544	0.920317	0.886747	0.920098	0.904496	0.857581	0.894729	0.89206	0.898034	0.868772	0.864464	0.854527	0.895738	0.902189	0.939652	0.893386	0.874727	0.916472	0.929584	0.906627	0.886771	0.869885	0.880378	0.914968	0.913254	0.835885	0.920316	0.874746	0.916239	0.897019	0.890972	0.912299	0.888178	0.904219	0.860065	0.920298	0.915328	0.914929	0.883742	0.853891	0.874983	0.872472	0.903878	0.907965	0.899842	0.900981	0.920361
0.932719	0.879703	0.904682	0.910851	0.919522	0.890194	0.926253	0.921208	0.875594	0.869227	0.906071	0.873995	0.860492	0.864405	0.867875	0.916576	0.897138	0.93423	0.866151	0.878905	0.919546	0.905358	0.900205	0.911398	0.857778	0.876702	0.906861	0.91532	0.862225	0.920653	0.85512	0.88729	0.899111	0.864952	0.90489	0.880036	0.859186	0.864504	0.860928	0.897267	0.933106	0.902612	0.857819	0.87179	0.896949	0.877972	0.904439	0.888859	0.888728	0.90172
0.949509	0.919738	0.923471	0.942456	0.956172	0.914951	0.94809	0.935152	0.902541	0.897051	0.918537	0.920568	0.885706	0.887621	0.87591	0.918503	0.932601	0.943726	0.895326	0.917962	0.938388	0.953369	0.936541	0.909563	0.89886	0.905955	0.92923	0.943481	0.876237	0.937648	0.881356	0.937355	0.935434	0.920279	0.929344	0.932461	0.923242	0.900236	0.947667	0.93497	0.935207	0.922792	0.901282	0.899126	0.902022	0.909459	0.932114	0.924494	0.905643	0.942656
0.918215	0.866528	0.910573	0.897141	0.918161	0.893939	0.918176	0.890802	0.840872	0.891823	0.884315	0.891072	0.854211	0.868307	0.815459	0.902107	0.903766	0.900454	0.889403	0.894774	0.880459	0.924587	0.891789	0.887638	0.89592	0.882625	0.900303	0.890673	0.842262	0.90553	0.892415	0.918047	0.880209	0.882559	0.907653	0.882107	0.902863	0.830661	0.892578	0.897212	0.910882	0.855774	0.845542	0.887866	0.855469	0.870271	0.924548	0.887489	0.890295	0.911449
0.912586	0.885775	0.900463	0.908574	0.928949	0.884201	0.929619	0.935878	0.87259	0.904819	0.886229	0.877726	0.887927	0.86603	0.874118	0.907596	0.882468	0.931024	0.868539	0.893023	0.928314	0.900545	0.910836	0.894485	0.876949	0.876276	0.937003	0.921662	0.892723	0.911505	0.872013	0.891177	0.894956	0.901728	0.890173	0.920541	0.89589	0.884704	0.934008	0.908171	0.922749	0.905512	0.871341	0.86082	0.886603	0.916106	0.884608	0.8846	0.87939	0.891952
0.928309	0.896856	0.928567	0.913839	0.929938	0.915772	0.91831	0.918393	0.87411	0.90793	0.909524	0.907505	0.857128	0.910313	0.852792	0.891848	0.931096	0.946272	0.900989	0.91058	0.908711	0.935627	0.923215	0.919977	0.897572	0.899973	0.910792	0.90786	0.883662	0.927052	0.908796	0.922488	0.910737	0.915609	0.916714	0.896786	0.925819	0.883424	0.934478	0.920149	0.931694	0.877868	0.887516	0.885367	0.893457	0.894691	0.913094	0.87952	0.890616	0.916693
0.930341	0.888439	0.9124	0.907772	0.935466	0.892159	0.923759	0.904109	0.883668	0.897325	0.879186	0.856299	0.894067	0.878231	0.895105	0.927067	0.892731	0.903114	0.880985	0.915596	0.916458	0.897434	0.912297	0.907132	0.890536	0.893438	0.927849	0.918721	0.871249	0.907663	0.86755	0.904745	0.890967	0.907291	0.878363	0.918536	0.905381	0.898549	0.889976	0.919505	0.949065	0.905843	0.897151	0.90903	0.89396	0.902628	0.90759	0.892291	0.892138	0.889983
Warning! Results should be treated with caution given the following:
There is 10% missing data at the locus 'A(B)024' in the population 'CK!
There is 16% missing data at the locus 'A(B)024' in the population 'JN!
There is 16% missing data at the locus 'A(B)024' in the population 'RA!
There is 40% missing data at the locus 'A(B)024' in the population 'TC!
There is 16% missing data at the locus 'A(B)024' in the population 'UL!
There is 16% missing data at the locus 'A088' in the population 'JN!
There is 16% missing data at the locus 'A088' in the population 'RA!
There is 40% missing data at the locus 'A088' in the population 'TC!
There is 16% missing data at the locus 'A088' in the population 'UL!
There is 9% missing data at the locus 'AP043' in the population 'BE!
There is 20% missing data at the locus 'AP043' in the population 'BI!
There is 16% missing data at the locus 'AP043' in the population 'JN!
There is 16% missing data at the locus 'AP043' in the population 'RA!
There is 40% missing data at the locus 'AP043' in the population 'TC!
There is 16% missing data at the locus 'AP043' in the population 'UL!
There is 10% missing data at the locus 'AP043' in the population 'ZR!
There is 16% missing data at the locus 'Ap113' in the population 'JN!
There is 16% missing data at the locus 'Ap113' in the population 'RA!
There is 16% missing data at the locus 'Ap113' in the population 'UL!
There is 20% missing data at the locus 'Ap218' in the population 'BI!
There is 14% missing data at the locus 'Ap218' in the population 'BM!
There is 10% missing data at the locus 'Ap218' in the population 'CK!
There is 16% missing data at the locus 'Ap218' in the population 'JN!
There is 12% missing data at the locus 'Ap218' in the population 'PS!
There is 16% missing data at the locus 'Ap218' in the population 'RA!
There is 40% missing data at the locus 'Ap218' in the population 'TC!
There is 16% missing data at the locus 'Ap218' in the population 'UL!
There is 16% missing data at the locus 'Ap249' in the population 'JN!
There is 16% missing data at the locus 'Ap249' in the population 'RA!
There is 16% missing data at the locus 'Ap249' in the population 'UL!
There is 16% missing data at the locus 'A007' in the population 'RA!
There is 40% missing data at the locus 'A007' in the population 'TC!
There is 16% missing data at the locus 'A014' in the population 'RA!
There is 40% missing data at the locus 'A014' in the population 'TC!
There is 16% missing data at the locus 'A079' in the population 'RA!
There is 40% missing data at the locus 'A079' in the population 'TC!
There is 16% missing data at the locus 'Ac306' in the population 'RA!
There is 40% missing data at the locus 'Ac306' in the population 'TC!
There is 16% missing data at the locus 'Ap068' in the population 'JN!
There is 16% missing data at the locus 'Ap068' in the population 'RA!
There is 40% missing data at the locus 'Ap068' in the population 'TC!
There is 12% missing data at the locus 'Ap223' in the population 'CH!
There is 10% missing data at the locus 'Ap223' in the population 'PM!
There is 16% missing data at the locus 'Ap223' in the population 'RA!
There is 10% missing data at the locus 'Ap223' in the population 'TC!
There is 16% missing data at the locus 'Ap226' in the population 'RA!
There is 30% missing data at the locus 'Ap226' in the population 'TC!
There is 18% missing data at the locus 'HB-C16-01' in the population 'BE!
There is 20% missing data at the locus 'HB-C16-01' in the population 'BI!
There is 25% missing data at the locus 'HB-C16-01' in the population 'BN!
There is 50% missing data at the locus 'HB-C16-01' in the population 'CH!
There is 30% missing data at the locus 'HB-C16-01' in the population 'JH!
There is 16% missing data at the locus 'HB-C16-01' in the population 'JI!
There is 16% missing data at the locus 'HB-C16-01' in the population 'JN!
There is 6% missing data at the locus 'HB-C16-01' in the population 'KM!
There is 13% missing data at the locus 'HB-C16-01' in the population 'OL!
There is 28% missing data at the locus 'HB-C16-01' in the population 'PJ!
There is 30% missing data at the locus 'HB-C16-01' in the population 'PM!
There is 12% missing data at the locus 'HB-C16-01' in the population 'PS!
There is 16% missing data at the locus 'HB-C16-01' in the population 'RA!
There is 16% missing data at the locus 'HB-C16-01' in the population 'SM!
There is 60% missing data at the locus 'HB-C16-01' in the population 'TC!
There is 10% missing data at the locus 'HB-C16-01' in the population 'TR!
There is 6% missing data at the locus 'HB-C16-01' in the population 'UH!
There is 25% missing data at the locus 'HB-C16-01' in the population 'VY!
There is 20% missing data at the locus 'HB-C16-01' in the population 'ZN!
There is 50% missing data at the locus 'HB-C16-01' in the population 'ZR!
There is 10% missing data at the locus 'A(B)124' in the population 'BV!
There is 33% missing data at the locus 'A(B)124' in the population 'DC!
There is 10% missing data at the locus 'A(B)124' in the population 'HO!
There is 16% missing data at the locus 'A(B)124' in the population 'JN!
There is 13% missing data at the locus 'A(B)124' in the population 'KM!
There is 13% missing data at the locus 'A(B)124' in the population 'OL!
There is 14% missing data at the locus 'A(B)124' in the population 'PJ!
There is 10% missing data at the locus 'A(B)124' in the population 'PM!
There is 16% missing data at the locus 'A(B)124' in the population 'PT!
There is 16% missing data at the locus 'A(B)124' in the population 'PZ!
There is 16% missing data at the locus 'A(B)124' in the population 'RA!
There is 16% missing data at the locus 'A(B)124' in the population 'SU!
There is 40% missing data at the locus 'A(B)124' in the population 'TC!
There is 12% missing data at the locus 'A(B)124' in the population 'VY!
There is 10% missing data at the locus 'A(B)124' in the population 'ZL!
There is 10% missing data at the locus 'AP019' in the population 'BV!
There is 16% missing data at the locus 'AP019' in the population 'HB!
There is 16% missing data at the locus 'AP019' in the population 'JN!
There is 6% missing data at the locus 'AP019' in the population 'OL!
There is 16% missing data at the locus 'AP019' in the population 'PE!
There is 16% missing data at the locus 'AP019' in the population 'PT!
There is 16% missing data at the locus 'AP019' in the population 'PZ!
There is 16% missing data at the locus 'AP019' in the population 'RA!
There is 40% missing data at the locus 'AP019' in the population 'TC!
There is 20% missing data at the locus 'Ap273' in the population 'TC!
There is 10% missing data at the locus 'Ap289' in the population 'TC!
There is 16% missing data at the locus 'HB-C16-05' in the population 'DC!
There is 16% missing data at the locus 'HB-C16-05' in the population 'PE!
There is 16% missing data at the locus 'HB-C16-05' in the population 'PT!
There is 40% missing data at the locus 'HB-C16-05' in the population 'TC!
There is 33% missing data at the locus 'A043' in the population 'DC!
There is 6% missing data at the locus 'A043' in the population 'KM!
There is 16% missing data at the locus 'A043' in the population 'PE!
There is 28% missing data at the locus 'A043' in the population 'PJ!
There is 16% missing data at the locus 'A043' in the population 'RA!
There is 40% missing data at the locus 'A043' in the population 'TC!
There is 16% missing data at the locus 'A043' in the population 'TU!
There is 20% missing data at the locus 'Ap049' in the population 'BR!
There is 16% missing data at the locus 'Ap049' in the population 'DC!
There is 14% missing data at the locus 'Ap049' in the population 'KH!
There is 16% missing data at the locus 'Ap049' in the population 'MB!
There is 16% missing data at the locus 'Ap049' in the population 'PA!
There is 14% missing data at the locus 'Ap049' in the population 'PJ!
There is 16% missing data at the locus 'Ap049' in the population 'RA!
There is 40% missing data at the locus 'Ap049' in the population 'TC!
There is 16% missing data at the locus 'Ap049' in the population 'TU!
There is 20% missing data at the locus 'Ap288' in the population 'BR!
There is 16% missing data at the locus 'Ap288' in the population 'FM!
There is 16% missing data at the locus 'Ap288' in the population 'JN!
There is 14% missing data at the locus 'Ap288' in the population 'KH!
There is 16% missing data at the locus 'Ap288' in the population 'MB!
There is 28% missing data at the locus 'Ap288' in the population 'PJ!
There is 40% missing data at the locus 'Ap288' in the population 'TC!
There is 16% missing data at the locus 'Ap288' in the population 'TU!
[truncated: 28 more columns]

## Sheet: FstP
1	77			Fst > 0,05
Title line:"Flowers"	Flowers	Pairwise Population Fst Values
BE	BI	BK	BM	BN	BR	BV	CB	CK	CL	CR	CV	DC	DO	FM	HB	HK	HO	CH	JC	JE	JH	JI	JN	KI	KH	KD	KM	KO	KT	KV	LI	LN	LT	MB	ME	MO	NA	NB	NJ	OC	OP	OV	PU	PB	PE	PY	PHA	PI	PJ
0
0.0422002	0
0.0339523	0.0560945	0
0.0250672	0.0530759	0.0401907	0
0.0170387	0.0426637	0.0365257	0.0258181	0
0.036864	0.0486986	0.0515226	0.0446582	0.035653	0
0.0249659	0.0368721	0.0321377	0.0292674	0.0264081	0.0411674	0
0.0277206	0.0431682	0.0325349	0.0342806	0.0294785	0.0408513	0.0230585	0
0.0392976	0.0513916	0.0498443	0.0459921	0.0422194	0.0452992	0.0378289	0.0371204	0
0.0478743	0.0742171	0.0507724	0.0547619	0.0396039	0.0557786	0.0419571	0.044157	0.0606375	0
0.036829	0.0405693	0.0411713	0.0465194	0.0348268	0.0458885	0.0387452	0.0374672	0.0506092	0.0542794	0
0.0428721	0.0475387	0.06154	0.0367534	0.0415638	0.0509805	0.0463605	0.0545991	0.0483414	0.0693101	0.0578312	0
0.0444481	0.0727956	0.0717932	0.0377365	0.0478913	0.0565113	0.0452476	0.0472205	0.0621036	0.0642402	0.0815549	0.0617824	0
0.0432637	0.0673295	0.0454535	0.0450736	0.0359119	0.0473054	0.0481882	0.0517129	0.054725	0.0473804	0.0479041	0.0562118	0.073518	0
0.0455641	0.0662148	0.0590637	0.0451798	0.043559	0.0580551	0.0376928	0.0478609	0.0414259	0.0598244	0.061717	0.0725836	0.0617677	0.052717	0
0.0350244	0.0588066	0.0469404	0.0381246	0.036453	0.050112	0.0324634	0.0307028	0.0533782	0.0522012	0.0534422	0.0634695	0.0456001	0.0643101	0.0571147	0
0.0425573	0.0535888	0.0385019	0.0493375	0.0428197	0.0509834	0.0397351	0.0440243	0.0490349	0.0431966	0.0473172	0.0519786	0.0735758	0.0520465	0.0779739	0.0555391	0
0.030007	0.043484	0.034277	0.0258329	0.0303592	0.041572	0.0276149	0.0286857	0.0452019	0.0410947	0.0348852	0.0376353	0.0479643	0.0507833	0.0488238	0.0397746	0.033401	0
0.0328485	0.0541678	0.0426055	0.0469996	0.0445909	0.0484595	0.0438389	0.0517999	0.0631992	0.0598399	0.0491105	0.0627096	0.0759544	0.0528358	0.0501741	0.0592224	0.0548671	0.0400225	0
0.0326534	0.0460754	0.043837	0.0460353	0.0375569	0.0431338	0.0424366	0.0396943	0.0456654	0.0512066	0.0440919	0.0576342	0.0713609	0.0508429	0.0553647	0.0506334	0.0454107	0.04497	0.0523702	0
0.0294119	0.0475845	0.0507511	0.0266004	0.0270482	0.0489396	0.0284899	0.030188	0.054378	0.0497679	0.0364052	0.0491216	0.042527	0.0548525	0.0481069	0.0368402	0.0537817	0.0287651	0.053142	0.0514504	0
0.0302253	0.0360335	0.0316238	0.0290702	0.0345565	0.0412565	0.0303262	0.0357283	0.0414052	0.0422829	0.0373395	0.0341939	0.0639707	0.0438596	0.0543046	0.0447123	0.0312052	0.0247238	0.042364	0.030225	0.0393069	0
0.0301002	0.0489288	0.0384684	0.0425779	0.0297372	0.0511382	0.0318996	0.0380286	0.0520511	0.0375751	0.0346418	0.0621749	0.0614672	0.0440527	0.0544211	0.0539906	0.039789	0.0367365	0.0544811	0.0315635	0.0383734	0.0338016	0
0.0329565	0.0519326	0.0480152	0.045344	0.0336257	0.0438633	0.0306044	0.0409416	0.0490671	0.0409984	0.0472762	0.0452188	0.0515203	0.0386461	0.0495362	0.0531081	0.0449826	0.0369254	0.0557596	0.0469217	0.0414567	0.0385072	0.0361944	0
0.0530388	0.0747262	0.0599234	0.0530514	0.0408766	0.0518975	0.0548609	0.0522312	0.0754727	0.0476685	0.0641853	0.0601737	0.0828654	0.0507849	0.081568	0.0732645	0.0454862	0.0555172	0.0657508	0.0537529	0.0602662	0.0484358	0.0556293	0.0561227	0
0.0333061	0.0689369	0.0530478	0.0358623	0.0301163	0.0474749	0.0423426	0.0482391	0.0585637	0.0438809	0.0495378	0.0673388	0.0624919	0.0501707	0.0505367	0.0467637	0.0535671	0.042601	0.044832	0.0470082	0.0414747	0.0457253	0.0469351	0.0557513	0.0535136	0
0.0222621	0.054416	0.0411799	0.0297899	0.0231517	0.0396309	0.0297353	0.0249812	0.0483863	0.0449673	0.0484678	0.0548391	0.0372123	0.0460789	0.0480452	0.0362528	0.0578597	0.0326862	0.046837	0.0450397	0.0327576	0.0409884	0.0397519	0.0402542	0.0523243	0.041796	0
0.0247467	0.0379162	0.0362758	0.0262014	0.0265021	0.0450867	0.0188965	0.022834	0.032901	0.0462486	0.0366717	0.0469731	0.0440701	0.0514957	0.0325415	0.034919	0.0456673	0.0246389	0.0451174	0.0371613	0.0299671	0.0299118	0.0339595	0.0373092	0.0627713	0.0398633	0.0287621	0
0.0515188	0.0672186	0.0595642	0.0548617	0.0432647	0.0685899	0.0468982	0.0476875	0.0596547	0.0545423	0.0533669	0.0701281	0.0710255	0.0504002	0.0577218	0.0712589	0.0712805	0.055081	0.0759352	0.0621897	0.0572836	0.0595677	0.0497063	0.0437372	0.0777412	0.0670432	0.0503257	0.052513	0
0.0295697	0.0487755	0.0386288	0.0367666	0.0292867	0.0504654	0.0329022	0.0483846	0.0528585	0.0489772	0.0454514	0.0505557	0.0602872	0.0546524	0.0604809	0.0532409	0.04621	0.0364594	0.0428488	0.052238	0.0398424	0.0392519	0.039872	0.0476469	0.0523891	0.0469597	0.0441365	0.0394655	0.0560475	0
0.0394092	0.0676678	0.0515429	0.0462732	0.0410038	0.0537503	0.0549928	0.0584913	0.0645231	0.0529155	0.0574704	0.0499774	0.0710924	0.0352311	0.0660275	0.0667548	0.0635616	0.0526671	0.0422221	0.0557102	0.0568183	0.0391401	0.0493254	0.0463869	0.0602828	0.0488168	0.045493	0.0605712	0.0613487	0.0507147	0
0.0358975	0.0405549	0.0401341	0.0410232	0.029338	0.0425875	0.0353884	0.0441944	0.0531245	0.0348128	0.0337508	0.0438613	0.0656678	0.0427901	0.0623611	0.0500451	0.0321535	0.03099	0.0453105	0.0320664	0.041271	0.0219956	0.0318058	0.0405828	0.0467664	0.0412357	0.043825	0.0344601	0.0589	0.0390917	0.0437695	0
0.0330901	0.0413254	0.052729	0.0316764	0.0293921	0.0364602	0.0386928	0.0382289	0.0339449	0.0515954	0.0438221	0.0411457	0.0518528	0.0465869	0.0418605	0.0615447	0.0511808	0.0355381	0.0448527	0.0480131	0.0329079	0.034899	0.0455276	0.0445	0.0540073	0.0366596	0.0383673	0.0283845	0.0600109	0.038533	0.0448471	0.0382065	0
0.038312	0.0621401	0.056469	0.0454591	0.0342303	0.042729	0.0474341	0.0537131	0.0556179	0.0521916	0.0528137	0.0434526	0.0674539	0.0438205	0.0601555	0.0620452	0.0590518	0.0468567	0.0482485	0.0508682	0.0463095	0.0420209	0.0494774	0.0458922	0.0498045	0.0535189	0.0407068	0.0493895	0.0711595	0.0466856	0.0467927	0.045037	0.0467675	0
0.0336384	0.0548586	0.052373	0.0310373	0.0342113	0.0432118	0.0390419	0.044184	0.0622013	0.0459378	0.0425904	0.05106	0.0567957	0.0508729	0.0602739	0.040558	0.0479007	0.0329339	0.0429034	0.0416494	0.0360326	0.0324166	0.0406504	0.0434067	0.0569508	0.0390943	0.0428492	0.0422036	0.0609745	0.0388361	0.051483	0.0335329	0.0476421	0.0476073	0
0.0336778	0.0593082	0.0566163	0.0390822	0.0259885	0.0511648	0.0357622	0.043978	0.0526026	0.0548979	0.0597985	0.047357	0.0480109	0.0584378	0.0545882	0.0500501	0.0682641	0.0490708	0.0649898	0.0590505	0.0389684	0.0485652	0.0494527	0.0420258	0.0568413	0.0574626	0.0343772	0.0334545	0.0572149	0.0394407	0.0557646	0.0539166	0.040428	0.040727	0.0571122	0
0.0297037	0.0559369	0.0466211	0.0398691	0.0292792	0.0416809	0.0383752	0.0415788	0.0544409	0.0441845	0.0466067	0.0484904	0.0538734	0.0504234	0.0579154	0.046576	0.0465265	0.0354977	0.0471211	0.0402624	0.0379749	0.0383815	0.0355451	0.0372249	0.0464966	0.0338578	0.0385586	0.0398729	0.064753	0.0445484	0.0431836	0.0383634	0.0414449	0.0402951	0.0432512	0.0409573	0
0.0461091	0.053603	0.0602462	0.053094	0.0335357	0.046877	0.0380821	0.0493905	0.0490532	0.0503867	0.0475329	0.0705923	0.0717025	0.0496144	0.0474642	0.0607406	0.0601793	0.0503209	0.0637913	0.0512708	0.0503877	0.0547122	0.0445434	0.0462121	0.0619291	0.044589	0.0471947	0.0395254	0.0434753	0.045539	0.063169	0.0532579	0.0446698	0.0516616	0.0548419	0.0460857	0.0459894	0
0.0355995	0.0487505	0.0553251	0.0473265	0.033784	0.0540675	0.0423562	0.0415037	0.0658815	0.0459421	0.0555909	0.0536608	0.0618118	0.0567043	0.0730703	0.0567908	0.0507388	0.0471099	0.0550809	0.0532636	0.043972	0.0393922	0.0416102	0.0462004	0.0530954	0.0553248	0.0422482	0.0458798	0.0625364	0.0448797	0.0494791	0.0426917	0.0474384	0.0395876	0.0463853	0.0383637	0.0376227	0.0513974	0
0.0322528	0.0514469	0.046672	0.0269048	0.0245383	0.0309739	0.0349057	0.0396479	0.0510816	0.0501479	0.0431097	0.0459843	0.0453938	0.0401383	0.0452896	0.035038	0.0512836	0.0335759	0.0421194	0.0417025	0.0320708	0.0374451	0.0420384	0.0428466	0.0480503	0.0378548	0.0359188	0.0364038	0.0601771	0.0394939	0.0469405	0.0380276	0.0430576	0.0316345	0.0265908	0.039227	0.0316045	0.041772	0.0461308	0
0.0231133	0.0374398	0.0302807	0.0291446	0.0234515	0.0317374	0.025595	0.0268277	0.0376822	0.0310733	0.029766	0.0449873	0.0386691	0.0320211	0.0351287	0.0335833	0.039251	0.0238548	0.034111	0.0322924	0.0305119	0.026381	0.0244112	0.0255987	0.0450154	0.036581	0.0286538	0.0214446	0.0402417	0.0310153	0.0319883	0.02733	0.0291725	0.0396	0.0340757	0.0344687	0.0290308	0.0335798	0.0413233	0.0227902	0
0.0332942	0.0519844	0.0601797	0.0445442	0.0289413	0.0524773	0.0390041	0.0369991	0.0455208	0.0572723	0.046068	0.064805	0.0542686	0.068827	0.0432973	0.044681	0.0709793	0.0402935	0.0545827	0.0488589	0.033066	0.0481051	0.0440599	0.0547906	0.0793567	0.0476415	0.0336168	0.0247824	0.0694887	0.0515077	0.0700023	0.0503644	0.0365408	0.0551147	0.0493337	0.0415121	0.0521547	0.0504102	0.0545493	0.0405913	0.0344739	0
0.0392918	0.0580707	0.0605542	0.0490356	0.0386107	0.0517999	0.0458844	0.0499275	0.0435483	0.0593339	0.0539024	0.0550708	0.066709	0.0632954	0.0564298	0.0640699	0.0624627	0.04901	0.067654	0.0386598	0.0478697	0.0432351	0.0410691	0.0484929	0.069052	0.0500678	0.0466652	0.0416508	0.0607292	0.0609016	0.0611979	0.0422171	0.0382883	0.0552634	0.0608097	0.0475333	0.0346036	0.0547701	0.0587406	0.049303	0.0389538	0.0511249	0
0.0388631	0.061336	0.0468622	0.0443393	0.0373332	0.0540885	0.0503548	0.0484661	0.049323	0.0516776	0.0443972	0.0607784	0.0823319	0.0499575	0.0686626	0.0568408	0.048587	0.0464529	0.0495849	0.04119	0.0566418	0.0350522	0.0463289	0.0585157	0.0526509	0.0447658	0.0461206	0.042797	0.0772054	0.055109	0.0531225	0.033166	0.0445874	0.0556941	0.056541	0.0622307	0.048369	0.0637536	0.0652251	0.0479024	0.0361794	0.0534451	0.0499461	0
0.0374412	0.0506175	0.0507963	0.037245	0.0358737	0.0345246	0.0397493	0.0390161	0.0419819	0.0528837	0.0435178	0.0445643	0.0503932	0.0531276	0.0485764	0.0552342	0.0562963	0.0352695	0.0480685	0.0510024	0.0370047	0.0438088	0.0543323	0.0473712	0.0580236	0.0499009	0.0427288	0.0388434	0.0618657	0.0469646	0.05338	0.0485729	0.0304789	0.0453017	0.0519667	0.0464004	0.0454987	0.0508875	0.0598006	0.0381792	0.0299785	0.0433968	0.0531991	0.0562081	0
0.0398949	0.0548138	0.0434354	0.0323351	0.0337427	0.0582724	0.0339449	0.0329865	0.0448444	0.0478107	0.0476766	0.0489421	0.0576058	0.0457343	0.0426579	0.0551353	0.0604486	0.0381685	0.052963	0.0548006	0.0375109	0.039592	0.0468973	0.0505606	0.0600175	0.0523547	0.0353218	0.0292857	0.0486486	0.0509805	0.0480471	0.0425313	0.0366448	0.0485185	0.0555839	0.0451243	0.046604	0.0545124	0.0532018	0.0461391	0.0325217	0.0420899	0.0552375	0.044241	0.0379967	0
0.0282833	0.0511657	0.0354593	0.0362189	0.0300564	0.0517947	0.0272063	0.0391761	0.051524	0.0476484	0.0367246	0.0543682	0.0697139	0.0510163	0.0605246	0.0446513	0.0435133	0.0376212	0.0482613	0.0513747	0.0360075	0.0341548	0.0422782	0.0481793	0.0566327	0.0400705	0.0433116	0.0378637	0.0544675	0.0336992	0.0547746	0.034944	0.0405501	0.0555839	0.0399305	0.0475603	0.0435936	0.0550142	0.0482505	0.042161	0.0372291	0.0502921	0.04948	0.0444496	0.0486835	0.0437266	0
0.0338327	0.0492733	0.0526375	0.0400638	0.0234951	0.0447059	0.0345896	0.0385355	0.0457818	0.0440974	0.036828	0.0515162	0.0600012	0.0488893	0.0511833	0.03993	0.0476611	0.0357663	0.0500388	0.0479506	0.0347666	0.0379483	0.0447688	0.0461457	0.054124	0.03495	0.040211	0.0339395	0.0567897	0.038293	0.0523204	0.0329615	0.0391902	0.0472404	0.0344983	0.0434134	0.036869	0.0389205	0.0467369	0.0307749	0.0313162	0.0365506	0.0545449	0.0462745	0.0433568	0.0470993	0.0376996	0
0.0379605	0.0554214	0.0478167	0.0382021	0.0370443	0.0472951	0.038413	0.0420286	0.0634422	0.047914	0.0509435	0.0456013	0.0489296	0.0521436	0.0624334	0.0522707	0.0550581	0.0348872	0.0477358	0.0623272	0.0422871	0.0402324	0.0546909	0.0399691	0.0536522	0.0501922	0.0384543	0.044249	0.0620406	0.043531	0.0494589	0.0396215	0.048025	0.0511469	0.042403	0.047439	0.0423692	0.0629639	0.0570553	0.0355289	0.0276713	0.0561258	0.0623259	0.0509375	0.0421601	0.0420708	0.0452629	0.046854	0
0.029147	0.0377121	0.0484339	0.0362084	0.0247982	0.0371687	0.0348982	0.0254062	0.0449643	0.0457013	0.0389566	0.0405162	0.0497225	0.0530832	0.0610152	0.0434146	0.0417959	0.0304822	0.0523793	0.0443073	0.0354767	0.0307431	0.0388056	0.0441832	0.0465683	0.0511607	0.0334393	0.0309551	0.0650222	0.0469988	0.0544131	0.0380988	0.034101	0.0479825	0.0420735	0.0423765	0.0394363	0.0516779	0.039325	0.0365927	0.0271325	0.0376569	0.0508202	0.0443079	0.0355482	0.0416045	0.0446437	0.036815	0.0369494	0
0.0250272	0.0367025	0.0395508	0.0253242	0.0231591	0.0384615	0.0218333	0.0293274	0.0456421	0.0402332	0.0330649	0.0406925	0.0407394	0.044338	0.037625	0.0327339	0.0449161	0.0174785	0.0386553	0.0378876	0.0258929	0.0269145	0.03212	0.0325316	0.0512255	0.0364464	0.026384	0.0223278	0.0451333	0.0317224	0.0435185	0.0305963	0.0330018	0.0464772	0.0283955	0.0342725	0.0313981	0.0390862	0.0389341	0.0215452	0.0153887	0.0311622	0.040224	0.0418606	0.0365862	0.0323306	0.0341222	0.0301637	0.0285375	0.0285971
0.0516633	0.0710156	0.0569659	0.0614815	0.054791	0.0667841	0.0545477	0.0539545	0.0773059	0.052277	0.0638079	0.0713493	0.0909007	0.0664924	0.0796536	0.0727318	0.0580458	0.0559344	0.0543958	0.0626733	0.0672836	0.0427507	0.0583817	0.0689881	0.0695476	0.0541381	0.0529616	0.0564491	0.084425	0.068312	0.0583787	0.0454356	0.0550029	0.0738435	0.0570434	0.0744641	0.0670791	0.0868033	0.0670367	0.0658793	0.0533002	0.0684468	0.0712722	0.0484406	0.0624699	0.0616682	0.0488381	0.0576723	0.056769	0.0544664
0.0296014	0.0466329	0.0434599	0.0274488	0.0281679	0.0354206	0.027346	0.0369526	0.0466265	0.0515523	0.0458814	0.0374679	0.0460897	0.0480066	0.0487484	0.0406114	0.0431077	0.0276357	0.0405162	0.0484004	0.0296805	0.0320553	0.0446023	0.0339752	0.0477955	0.0479097	0.0301221	0.0351497	0.0594011	0.0336788	0.0503061	0.0392527	0.0337754	0.0424676	0.0342512	0.0349051	0.0365137	0.0500272	0.0428988	0.0277077	0.0282066	0.0463068	0.0483937	0.0520534	0.0450062	0.04661	0.0415554	0.0399946	0.0372753	0.0365309
0.040191	0.0493668	0.0485244	0.0422021	0.0353986	0.0430217	0.0276494	0.0303843	0.0434713	0.0391481	0.0468246	0.0575542	0.0610203	0.0550281	0.0473749	0.046019	0.0476145	0.0396073	0.0562695	0.0459624	0.043443	0.0409331	0.03509	0.0463143	0.0566664	0.0430179	0.0413817	0.0319411	0.057488	0.0433119	0.0609182	0.041094	0.0390754	0.064901	0.0464212	0.0497807	0.0447242	0.0461445	0.0531374	0.0398888	0.0303288	0.0447955	0.0509325	0.0489802	0.0496966	0.0413097	0.0423509	0.0410545	0.0462769	0.0375358
0.030943	0.0517509	0.0415846	0.0358561	0.0279046	0.0499362	0.029697	0.038815	0.0467713	0.0423095	0.0525033	0.0553007	0.0529222	0.0479593	0.036582	0.0327893	0.0496907	0.0366109	0.0495071	0.0376983	0.0371729	0.0383499	0.0366143	0.0386435	0.0527729	0.0372557	0.0355286	0.026642	0.0602909	0.040425	0.0571991	0.0398753	0.0438521	0.0520827	0.0454215	0.0400706	0.032743	0.0436081	0.0508158	0.03664	0.027451	0.0413161	0.0459153	0.0479728	0.0528449	0.0439592	0.0447678	0.0355392	0.0561614	0.0481079
0.0354177	0.0678594	0.0592343	0.0398548	0.0323949	0.0460733	0.0444383	0.0532498	0.0471153	0.0601734	0.0544894	0.0570092	0.0510817	0.049729	0.046565	0.0410632	0.0621297	0.0454288	0.0533393	0.0539396	0.0435773	0.0534391	0.0551479	0.0447079	0.0626714	0.0463345	0.0428689	0.0402375	0.0757245	0.0477772	0.0576152	0.0556024	0.0441888	0.0457174	0.0507068	0.0494904	0.0469168	0.052514	0.0649942	0.0337074	0.0308993	0.0437979	0.0594344	0.0532114	0.049409	0.0552749	0.0579226	0.0426003	0.0582073	0.0497968
0.0283698	0.0508684	0.0420558	0.0463576	0.0315416	0.0453877	0.0344329	0.0424247	0.0513552	0.052432	0.0439338	0.0568368	0.0683796	0.0534152	0.070058	0.0421166	0.0399972	0.0435636	0.0526095	0.03942	0.0427984	0.03681	0.0363997	0.0425883	0.0528689	0.0465463	0.0449104	0.0416913	0.068541	0.0422011	0.0508859	0.0405868	0.051567	0.0466114	0.0427905	0.047214	0.0274891	0.0430303	0.0383222	0.0397966	0.0342106	0.0545669	0.0506086	0.0520597	0.0578833	0.0573721	0.0405063	0.0336424	0.0576728	0.0416242
0.0367755	0.0559732	0.049561	0.0365753	0.0336125	0.0442652	0.0380449	0.042539	0.0542508	0.0519888	0.0400167	0.0503487	0.0649089	0.0451779	0.0578887	0.0511311	0.0546456	0.0412573	0.0566421	0.0450505	0.0366396	0.0308528	0.0395939	0.0460139	0.0596695	0.0440579	0.0428811	0.0424084	0.0560929	0.0455773	0.0468999	0.0300667	0.0393227	0.0488716	0.0363446	0.0496858	0.0427088	0.0545276	0.0576884	0.0377256	0.0330632	0.0529369	0.0478371	0.0459602	0.0424146	0.0444321	0.0403495	0.0330256	0.0482936	0.049589
0.033262	0.0537712	0.0433736	0.0383255	0.0364395	0.0467819	0.0333922	0.0433337	0.0563289	0.0475737	0.0358988	0.0508305	0.0651769	0.03909	0.0601898	0.046806	0.0407084	0.035864	0.0497334	0.0442772	0.0412317	0.0299349	0.036238	0.0369045	0.0493936	0.0500471	0.0445579	0.0394967	0.0519952	0.0415633	0.0481861	0.028577	0.0492172	0.0509054	0.03806	0.0521914	0.047426	0.0554791	0.0527527	0.0381729	0.028333	0.0592834	0.0561166	0.0379695	0.0572006	0.0488328	0.0385391	0.0418183	0.0407871	0.0474089
0.0504302	0.059731	0.0517295	0.0465059	0.0389615	0.0684706	0.0371474	0.0376367	0.0579596	0.0386619	0.0371878	0.0692856	0.0764037	0.0552243	0.0537279	0.0618215	0.0581076	0.0385222	0.0597335	0.0601122	0.0415878	0.0454729	0.0401472	0.0496128	0.0655634	0.0442474	0.0462214	0.0359003	0.0439195	0.0483108	0.0579127	0.0433134	0.0422288	0.0674907	0.054648	0.0573512	0.0508305	0.0414935	0.0541081	0.0542388	0.0346347	0.0508827	0.0594697	0.0532841	0.0558743	0.0418776	0.0443258	0.0413708	0.0504893	0.0461858
0.0312543	0.0571912	0.0433931	0.0380747	0.0318148	0.0472	0.0344313	0.0409503	0.0505852	0.0475855	0.0484563	0.0334645	0.0596663	0.047431	0.0554614	0.0441265	0.0525554	0.0385097	0.0465637	0.0442306	0.0402653	0.0367336	0.0484873	0.0363317	0.0566644	0.0500715	0.0390266	0.0392804	0.0587958	0.0481448	0.0435062	0.0353412	0.0458772	0.033263	0.0406025	0.044968	0.045101	0.063185	0.0478165	0.0326183	0.0349055	0.0499872	0.0472824	0.0490369	0.0455244	0.0469376	0.0385521	0.0416353	0.0408011	0.0458478
0.0422581	0.0664538	0.062633	0.0419041	0.0488719	0.0645395	0.0375077	0.0522333	0.0553287	0.0640944	0.0539162	0.0630461	0.0518763	0.0658021	0.0417914	0.057062	0.076103	0.0388767	0.0490555	0.0702643	0.0387632	0.0564044	0.0595832	0.0491882	0.0834638	0.0456109	0.0477813	0.0394981	0.0637143	0.0507653	0.0534073	0.0593041	0.0467719	0.0675099	0.0590313	0.053889	0.0439861	0.0580899	0.0710781	0.0433888	0.0329617	0.0523818	0.0555508	0.066956	0.0489101	0.0492674	0.0573781	0.0467282	0.0445435	0.0599621
0.0336775	0.053804	0.0402283	0.0326222	0.034397	0.0476542	0.0364455	0.0415482	0.0394879	0.0465656	0.0489673	0.0444435	0.058507	0.0437461	0.0520471	0.0516286	0.0463391	0.0363254	0.0473848	0.0472728	0.0500411	0.0316941	0.0366998	0.0421137	0.0598889	0.0488083	0.0325081	0.0351861	0.0556084	0.0431627	0.0531526	0.0397567	0.0385557	0.0511433	0.0423527	0.0490277	0.047197	0.0557677	0.0568423	0.0424835	0.0330424	0.0461767	0.050753	0.0421288	0.0526277	0.042089	0.0477751	0.0484317	0.0405029	0.0389915
0.0291455	0.0503318	0.046978	0.0390224	0.0311154	0.0313084	0.0335624	0.0332325	0.0436303	0.0555606	0.0410212	0.0541499	0.0596954	0.0502884	0.0538761	0.0509467	0.053015	0.0443327	0.055536	0.0469542	0.0404839	0.0395526	0.0403614	0.043722	0.0545823	0.0399178	0.0355888	0.0334673	0.0672784	0.0493552	0.0515993	0.0419926	0.0296026	0.0507851	0.0500384	0.0370286	0.0351613	0.049711	0.0509482	0.039579	0.0331573	0.0475005	0.0416646	0.048194	0.0448049	0.0474519	0.0435982	0.0464177	0.0463225	0.0357713
0.0328853	0.065423	0.0461959	0.0367368	0.0391673	0.0600128	0.0396864	0.0495684	0.0481263	0.0515823	0.05379	0.059559	0.0569067	0.05195	0.0402017	0.0486244	0.0604416	0.0395769	0.0403078	0.0523505	0.046491	0.0443002	0.0441841	0.0447398	0.0754697	0.049701	0.0379	0.0380741	0.0517289	0.0413634	0.0504361	0.0497448	0.0473167	0.0509922	0.0438823	0.0480271	0.0547351	0.0575884	0.0598473	0.0397911	0.0298527	0.0454522	0.0489815	0.0536909	0.0488395	0.0463057	0.0438718	0.0535737	0.048976	0.0572836
0.0433279	0.0427321	0.0492788	0.0560582	0.0495044	0.0468271	0.0422702	0.0393049	0.0544929	0.0646575	0.0489649	0.0564215	0.0761886	0.0641358	0.070543	0.0570007	0.0475054	0.0368792	0.0475646	0.0462241	0.0507028	0.0384851	0.0542699	0.0527667	0.0650185	0.058095	0.0557414	0.0418374	0.0755797	0.0492507	0.0634373	0.0436952	0.0449933	0.0657358	0.0535322	0.0637978	0.0479002	0.0603621	0.0639606	0.0493109	0.0355347	0.06036	0.0579959	0.0514445	0.0563896	0.060761	0.0535828	0.0538628	0.0537579	0.0488579
0.0381087	0.0548722	0.0429926	0.0318428	0.0318731	0.0443164	0.0345747	0.0425882	0.0478954	0.0529905	0.0501924	0.0409682	0.0494807	0.0393391	0.0467858	0.0572836	0.0608378	0.0396188	0.0551794	0.0580122	0.0435281	0.0447839	0.0526297	0.0409087	0.0546011	0.0519411	0.0328967	0.0370576	0.0470728	0.0432836	0.0510985	0.0429176	0.0385285	0.0461554	0.0533855	0.0370096	0.0501921	0.0507967	0.052314	0.0376287	0.0318905	0.0532964	0.0528597	0.053212	0.0351144	0.0340788	0.0392352	0.0502079	0.0333415	0.0450381
0.0228536	0.0414399	0.0338696	0.0318804	0.0198726	0.0341765	0.0266203	0.0256189	0.0386779	0.0384323	0.0302313	0.0451826	0.0508185	0.0330716	0.0467954	0.0501405	0.033428	0.0291143	0.0415403	0.0375694	0.0320471	0.0347106	0.028985	0.0293947	0.0431368	0.0402725	0.024559	0.0289872	0.0419019	0.0328354	0.0427754	0.0334059	0.029479	0.0366794	0.0407381	0.0349351	0.0320119	0.0372148	0.0357832	0.0335588	0.0237283	0.0387998	0.0467751	0.0397995	0.0340774	0.0303778	0.03688	0.0349282	0.0346657	0.0303472
0.0374292	0.0556235	0.0439283	0.0456618	0.0301276	0.0610565	0.0305755	0.0377861	0.047281	0.0478458	0.0482788	0.0470811	0.0681082	0.0580032	0.0520795	0.0522645	0.0595514	0.0437155	0.0525137	0.0593987	0.0417048	0.041722	0.0504963	0.0481207	0.0579941	0.0512625	0.0421411	0.0380145	0.0529741	0.0375893	0.045155	0.0457982	0.0397667	0.0555182	0.0531254	0.0352126	0.053082	0.0521877	0.0515773	0.0489523	0.0336153	0.0458975	0.0603811	0.0517512	0.045494	0.0373686	0.0331189	0.0389838	0.0388428	0.0428552
0.0242747	0.0370428	0.0434406	0.0269289	0.0223482	0.0420521	0.0203137	0.0286382	0.0395572	0.0433805	0.0428089	0.0467091	0.0400819	0.048891	0.0403096	0.0362687	0.0463586	0.0316384	0.0460029	0.0427681	0.023467	0.0311494	0.0306296	0.0333713	0.0513803	0.0487586	0.0256662	0.0244104	0.0474527	0.033413	0.0571646	0.0383168	0.0334522	0.0374836	0.0358254	0.0307845	0.0418123	0.0402509	0.0343723	0.0299085	0.0252224	0.0269658	0.0454068	0.0473486	0.040574	0.0351974	0.0336726	0.0390894	0.0394887	0.0310917
0.0413541	0.0539228	0.0455811	0.0281324	0.0365763	0.0504995	0.0338254	0.0445832	0.0616066	0.0476585	0.0528947	0.0441073	0.0517914	0.0583102	0.0626984	0.0488129	0.0452635	0.0282941	0.0491559	0.0587124	0.0359038	0.032541	0.0442429	0.0459598	0.0563939	0.0508633	0.0424713	0.0391646	0.0679343	0.035254	0.0563067	0.038141	0.0456063	0.0490499	0.0365134	0.0458786	0.0400962	0.0587177	0.0389697	0.0344027	0.0361435	0.0552942	0.0622666	0.0622682	0.050482	0.045454	0.0411381	0.0405005	0.0404322	0.0384049
0.0295975	0.0508834	0.0433377	0.0381879	0.0347534	0.0478527	0.0308031	0.0327208	0.0507372	0.0549523	0.0381416	0.0529499	0.0585289	0.0554135	0.0550165	0.0381421	0.0463305	0.0285166	0.055063	0.0519363	0.0340604	0.0395863	0.0462182	0.0370478	0.0631118	0.0509462	0.0417435	0.0329679	0.0574757	0.0370081	0.0625434	0.044213	0.0443305	0.0592567	0.0404625	0.0498723	0.0536353	0.0559977	0.06004	0.0425763	0.0281928	0.0439202	0.0580862	0.0563653	0.0418543	0.0505482	0.0393447	0.0420936	0.0430306	0.0427863
0.0207964	0.0318167	0.0366985	0.0225568	0.0163203	0.0357141	0.0198142	0.0288592	0.0383752	0.0416547	0.0353363	0.030349	0.0448793	0.0438582	0.0467924	0.0382914	0.0319887	0.0236678	0.0389074	0.0375508	0.025183	0.0207112	0.0304458	0.0332456	0.0417599	0.0345653	0.0301101	0.021356	0.0475935	0.0248356	0.0446325	0.0254438	0.024827	0.0325972	0.0288644	0.024185	0.0273751	0.0359231	0.0238686	0.0250486	0.0238813	0.0334516	0.0371513	0.044375	0.0349884	0.0350536	0.0284799	0.025265	0.0322308	0.0243283
0.0325381	0.0563102	0.0371595	0.040855	0.0348681	0.0472909	0.0317432	0.0422027	0.0618113	0.0425181	0.0495544	0.044812	0.0603804	0.0523693	0.0719558	0.043899	0.0414889	0.0381536	0.0426875	0.044397	0.0488785	0.0276636	0.0467532	0.043278	0.0438238	0.0470283	0.0421468	0.0397591	0.0645395	0.0388146	0.0419223	0.0323671	0.0478217	0.0502412	0.038821	0.0458685	0.0381519	0.0650962	0.0459502	0.0416856	0.0321076	0.0578177	0.0612048	0.0461237	0.0534893	0.0492107	0.03165	0.0411708	0.038876	0.036933
0.0358251	0.0493043	0.0457427	0.0361711	0.0291171	0.0504129	0.0295106	0.0276561	0.055066	0.0397943	0.0518109	0.0520188	0.0443808	0.0525164	0.0509015	0.0401242	0.0525755	0.0304624	0.0512712	0.047807	0.0312479	0.0424144	0.0420526	0.0408192	0.0525107	0.0479498	0.0268214	0.0326839	0.0444841	0.0403123	0.050967	0.0461571	0.046204	0.0413795	0.0441496	0.0322889	0.0414212	0.0463413	0.0285596	0.0358597	0.0305127	0.0410292	0.0535145	0.0611405	0.0445561	0.0363062	0.0490571	0.0451607	0.0432348	0.0444504
0.0314888	0.0452813	0.0383691	0.0356567	0.0303541	0.0375725	0.0335352	0.0358426	0.0559465	0.0390885	0.0408638	0.0408743	0.0605279	0.0376796	0.0595492	0.0501685	0.0354401	0.0244112	0.0395677	0.0401291	0.0387785	0.0294559	0.0357222	0.0315924	0.0432099	0.041532	0.0400173	0.0390199	0.0475814	0.0363565	0.0404489	0.0333389	0.0406026	0.0378219	0.0339929	0.0428052	0.0294023	0.0473072	0.0307233	0.031744	0.0279623	0.054612	0.0461882	0.0522555	0.0434085	0.0448398	0.0370154	0.0470801	0.041898	0.0375574
0.0271866	0.0488191	0.0406276	0.0356859	0.0237075	0.0465037	0.0306199	0.0382315	0.0470123	0.0380206	0.0506562	0.0549842	0.0432586	0.0456654	0.0412389	0.0348048	0.0495822	0.0372434	0.045934	0.0406248	0.0331149	0.0408264	0.0390258	0.0350148	0.0476732	0.0414848	0.027731	0.0312348	0.0501303	0.0386621	0.0484461	0.0382067	0.0423006	0.035874	0.0480974	0.0292275	0.0354364	0.0394411	0.0439973	0.0315903	0.0192608	0.0374088	0.041416	0.0401646	0.0388978	0.0365821	0.0390387	0.0382149	0.0378912	0.0426203
Fst Values below diagonal.
[truncated: 28 more columns]
